# Supplementary material for: A robust inorganic binder against corrosion and peel-off stress in electrocatalysis
Source: Chem Sci. 2024 Sep 18;15(41):16966–76. doi: 10.1039/d4sc04088k (PMC11423651; doi:10.1039/d4sc04088k)
Supplement: SC-015-D4SC04088K-s002 [file SC-015-D4SC04088K-s002.zip]

Archive with 33 entries (32 files):
- optimized_geometries/
- optimized_geometries/3-layer_RuO2
- optimized_geometries/3-layer_RuO2+H2O
- optimized_geometries/3-layer_RuO2+O
- optimized_geometries/3-layer_RuO2+OH
- optimized_geometries/3-layer_RuO2+OOH
- optimized_geometries/3-layer_RuO2_CMOH
- optimized_geometries/3-layer_RuO2_CMOH+H2O
- optimized_geometries/3-layer_RuO2_CMOH+O
- optimized_geometries/3-layer_RuO2_CMOH+OH
- optimized_geometries/3-layer_RuO2_CMOH+OOH
- optimized_geometries/5-layer_RuO2
- optimized_geometries/5-layer_RuO2+H2O
- optimized_geometries/5-layer_RuO2+O
- optimized_geometries/5-layer_RuO2+OH
- optimized_geometries/5-layer_RuO2+OOH
- optimized_geometries/5-layer_RuO2_CMOH
- optimized_geometries/5-layer_RuO2_CMOH+H2O
- optimized_geometries/5-layer_RuO2_CMOH+O
- optimized_geometries/5-layer_RuO2_CMOH+OH
- optimized_geometries/5-layer_RuO2_CMOH+OOH
- optimized_geometries/7-layer_RuO2
- optimized_geometries/7-layer_RuO2+H2O
- optimized_geometries/7-layer_RuO2+O
- optimized_geometries/7-layer_RuO2+OH
- optimized_geometries/7-layer_RuO2+OOH
- optimized_geometries/7-layer_RuO2_CMOH
- optimized_geometries/7-layer_RuO2_CMOH+H2O
- optimized_geometries/7-layer_RuO2_CMOH+O
- optimized_geometries/7-layer_RuO2_CMOH+OH
- optimized_geometries/7-layer_RuO2_CMOH+OOH
- optimized_geometries/gas-H2
- optimized_geometries/gas-O2
