# Supplementary material for: A robust inorganic binder against corrosion and peel-off stress in electrocatalysis
Source: Chem Sci. 2024 Sep 18;15(41):16966–76. doi: 10.1039/d4sc04088k (PMC11423651; doi:10.1039/d4sc04088k)
Supplement: SC-015-D4SC04088K-s002 [file SC-015-D4SC04088K-s002.zip › optimized_geometries/3-layer_RuO2]

3-RuO2:-265.39930938                                    
    1.000000000000000     
     6.1195921897999996    0.0000000000000000    0.0000000000000000
     0.0000000000000000    6.3251494408000006    0.0000000000000000
     0.0000000000000000    0.0000000000000000   24.6377200000000016
Ru  O            
12  24
Selective dynamics
Direct
  0.5047447168930392  0.4966756267997094  0.2868227749710280   T   T   T
  0.0026960675940841  0.4965531086384602  0.2868227746533876   T   T   T
  0.4947247085937227  0.9940684270781622  0.4326938339644277   T   T   T
  0.0128059755299187  0.9940435360479043  0.4327076502375571   T   T   T
  0.5046752426740695  0.0016916600552500  0.1714372747339133   T   T   T
  0.0026138457912817  0.0016938570693894  0.1714681330204132   T   T   T
  0.7537106952454518 -0.0032736262622903  0.3018110843523378   T   T   T
  0.2537136417962811 -0.0032654231483746  0.3000827560975122   T   T   T
  0.7537605564532827  0.4941627836403936  0.4163154873119856   T   T   T
  0.2537466144521316  0.4941684518610350  0.4151749656905363   T   T   T
  0.7536587210874450  0.5018188188798135  0.1490485513824584   T   T   T
  0.2536353103628679  0.5018636377786213  0.1495053300214645   T   T   T
  0.5044878621874058  0.1927115080466371  0.2969788757959164   T   T   T
  0.0029486692362373  0.1926473080139318  0.2969512881254741   T   T   T
  0.5024736835462895  0.6853298436155734  0.4252084536869043   T   T   T
  0.0050775687596037  0.6851490403522028  0.4254264142030482   T   T   T
  0.5040513164491067  0.7029836508599777  0.1578582096136703   T   T   T
  0.0032616839900647  0.7029774889238076  0.1579227059367903   T   T   T
  0.5045392980908970  0.8007764893538016  0.2963799993468783   T   T   T
  0.0029083331182302  0.8007179431777502  0.2963551112397159   T   T   T
  0.5024508477252766  0.3030075698368426  0.4251972455208032   T   T   T
  0.0050199477741114  0.3027676976197502  0.4250299101089363   T   T   T
  0.5039240373017736  0.2998597986606621  0.1571086194806842   T   T   T
  0.0033905862594162  0.2998715255826011  0.1571723603507981   T   T   T
  0.7537460111354805  0.9939451362057939  0.4745330961901700   T   T   T
  0.2537868162872803  0.9944634822213104  0.4836016244489162   T   T   T
  0.7535929593001509  0.0009054216152871  0.2201061373904729   T   T   T
  0.2537249498517611  0.0007367192177246  0.2197214103989515   T   T   T
  0.7539540360281527  0.5039799188182562  0.0794040087973265   T   T   T
  0.2534174762559104  0.5045779027685363  0.0797964005407109   T   T   T
  0.7537622675107943  0.4963043240639093  0.3398639571248400   T   T   T
  0.2537122802399802  0.4963573032090779  0.3390812828499720   T   T   T
  0.7538018673710217  0.9942053467251537  0.3789828750558800   T   T   T
  0.2537199156393326  0.9942400627241256  0.3775111592084626   T   T   T
  0.7536684765654911  0.4973520906397781  0.2347761600914592   T   T   T
  0.2537509385179083  0.4973601750641510  0.2350710238677506   T   T   T
