# Supplementary material for: A robust inorganic binder against corrosion and peel-off stress in electrocatalysis
Source: Chem Sci. 2024 Sep 18;15(41):16966–76. doi: 10.1039/d4sc04088k (PMC11423651; doi:10.1039/d4sc04088k)
Supplement: SC-015-D4SC04088K-s002 [file SC-015-D4SC04088K-s002.zip › optimized_geometries/3-layer_RuO2+H2O]

3-RuO2+H2O:-280.80724685                                
    1.000000000000000     
     6.1195921897999996    0.0000000000000000    0.0000000000000000
     0.0000000000000000    6.3251494408000006    0.0000000000000000
     0.0000000000000000    0.0000000000000000   24.6377200000000016
Ru  O     H
12 25     2
Selective dynamics
Direct
  0.5183367831560572  0.4945723315708075  0.2862415112562862   T   T   T
  0.0053577850035934  0.4946225713579243  0.2862953832753360   T   T   T
  0.5003994892183232  0.0005832549782159  0.4317347942076816   T   T   T
  0.0231594260667856  0.0008597000774465  0.4315976826259739   T   T   T
  0.5150229487603274 -0.0067832757410129  0.1708781555737286   T   T   T
  0.0093881643440124 -0.0067891315076067  0.1708508771067334   T   T   T
  0.7618888706669206 -0.0044746309579917  0.3020783299180537   T   T   T
  0.2619234038507380 -0.0051603606328681  0.2989577190089680   T   T   T
  0.7624915933038705  0.5028478474889927  0.4187452329776823   T   T   T
  0.2616784111903655  0.5000973577638719  0.4124287861941901   T   T   T
  0.7623802899237003  0.4933613269937949  0.1476996648530157   T   T   T
  0.2623187068162852  0.4933631788779955  0.1494591532655720   T   T   T
  0.7765318156840659  0.5636540343891230  0.5059828157255268   T   T   T
  0.5137236358994901  0.1903606146414588  0.2951129446461646   T   T   T
  0.0100821192225659  0.1904476646258020  0.2951894715519910   T   T   T
  0.5069527348564064  0.6932046566420021  0.4210310526999528   T   T   T
  0.0170764320684287  0.6935576445118478  0.4206725852019976   T   T   T
  0.5128348950520154  0.6950131992367704  0.1566799123810701   T   T   T
  0.0117967865161410  0.6949893176290203  0.1566527511667069   T   T   T
  0.5139222928991525  0.7992224770425853  0.2968774124513692   T   T   T
  0.0098348744287863  0.7991628073338591  0.2969567794113137   T   T   T
  0.5086039066053742  0.3096080441356593  0.4273841471390274   T   T   T
  0.0150621032765669  0.3091844570089445  0.4262166407640977   T   T   T
  0.5124949210956056  0.2917435798519140  0.1570225247111781   T   T   T
  0.0121216243686815  0.2917349431512381  0.1569757064527152   T   T   T
  0.7618035563190928 -0.0166643559078100  0.4757519573231139   T   T   T
  0.2617882418584483 -0.0124315734693368  0.4832685032269724   T   T   T
  0.7622277896730287 -0.0073559751522025  0.2197051185699666   T   T   T
  0.2620446919561118 -0.0080769910858505  0.2188570935427697   T   T   T
  0.7622663938746314  0.4921432558168173  0.0780820813649933   T   T   T
  0.2624144314129176  0.4940859660381379  0.0796088111549027   T   T   T
  0.7614003141076414  0.4897555713199646  0.3417483672782936   T   T   T
  0.2622367687010509  0.4917653503513275  0.3363309454106815   T   T   T
  0.7614323159266795  0.0035394833160203  0.3792249387374446   T   T   T
  0.2621035329331128  0.0033140852277416  0.3760892465695562   T   T   T
  0.7620121637619688  0.4957921230071584  0.2330435587883128   T   T   T
  0.2618800157786831  0.4955698365510846  0.2360375279128018   T   T   T
  0.7644444925859917  0.7219875889425695  0.5063117929935366   T   T   T
  0.6522550476973277  0.5064186357532916  0.5259397086849424   T   T   T
 
