# Supplementary material for: A robust inorganic binder against corrosion and peel-off stress in electrocatalysis
Source: Chem Sci. 2024 Sep 18;15(41):16966–76. doi: 10.1039/d4sc04088k (PMC11423651; doi:10.1039/d4sc04088k)
Supplement: SC-015-D4SC04088K-s002 [file SC-015-D4SC04088K-s002.zip › optimized_geometries/3-layer_RuO2+O]

3-RuO2+O:-271.44207570
    1.000000000000000     
     6.1195921897999996    0.0000000000000000    0.0000000000000000
     0.0000000000000000    6.3251494408000006    0.0000000000000000
     0.0000000000000000    0.0000000000000000   24.6377200000000016
Ru  O            
12 25
Selective dynamics
Direct
  0.5120486011793283  0.5007045011296173  0.2868482827194377   T   T   T
  0.9896545321440657  0.5006949271279360  0.2868586676411051   T   T   T
  0.4904096300391158  0.0011600454142383  0.4320771737465748   T   T   T
  0.0097904345785380  0.0011400122792149  0.4319993693801445   T   T   T
  0.5032966385392204  0.0017637843490776  0.1710916478815930   T   T   T
 -0.0005877118228771  0.0017852374804838  0.1710998762710116   T   T   T
  0.7507319912813881  0.0007469562117344  0.3020246886749452   T   T   T
  0.2508031166723161  0.0007572782496518  0.2993393853683364   T   T   T
  0.7503237515683289  0.5013549496382440  0.4267547779650978   T   T   T
  0.2502627886561037  0.5011811269172645  0.4105193357789295   T   T   T
  0.7515443746651090  0.5018609961977637  0.1473393184840974   T   T   T
  0.2515410224366616  0.5017704338308245  0.1508842401545148   T   T   T
  0.7509306692137686  0.5036752534836090  0.4963300573260799   T   T   T
  0.5028977461767710  0.1965132635644426  0.2962668357935963   T   T   T
 -0.0013182668914699  0.1964811060867827  0.2963066373538560   T   T   T
  0.4927099003521412  0.6941098938161572  0.4224474264261077   T   T   T
  0.0076700888514939  0.6941741671759184  0.4222578128059882   T   T   T
  0.5030789841748401  0.7034633262533286  0.1570668412384771   T   T   T
 -0.0000666756423542  0.7035665286835714  0.1570620536365609   T   T   T
  0.5028707902680923  0.8049325912810883  0.2963230688305981   T   T   T
 -0.0012931506438291  0.8049559458158114  0.2963423296445694   T   T   T
  0.4929222938170393  0.3084650678794224  0.4227339446536077   T   T   T
  0.0075220280903788  0.3083694044182994  0.4225741011505553   T   T   T
  0.5032097218311883  0.2999749450990139  0.1569193871940384   T   T   T
 -0.0002009706321488  0.2999474108794442  0.1569425375268613   T   T   T
  0.7501769639659349  0.0008699012948003  0.4733670331540329   T   T   T
  0.2499983168242359  0.0010189883903630  0.4828323207317789   T   T   T
  0.7512296106523233  0.0012597665773614  0.2200516341137449   T   T   T
  0.2512923845477227  0.0015175660161140  0.2188488046662196   T   T   T
  0.7520580803029251  0.5022909376157155  0.0779138667975064   T   T   T
  0.2513161797042678  0.5022161183487877  0.0810264667624398   T   T   T
  0.7504008616146939  0.5005495189801423  0.3457372306295465   T   T   T
  0.2508423719416973  0.5005613483341306  0.3351644786600059   T   T   T
  0.7500298491336231  0.0013442476627868  0.3784549154919767   T   T   T
  0.2503200407886541  0.0011797335213637  0.3770083253104633   T   T   T
  0.7510898934755537  0.5010409287013400  0.2330324754746874   T   T   T
  0.2509512193501076  0.5008666086011974  0.2364007590709908   T   T   T
 
