# Supplementary material for: A robust inorganic binder against corrosion and peel-off stress in electrocatalysis
Source: Chem Sci. 2024 Sep 18;15(41):16966–76. doi: 10.1039/d4sc04088k (PMC11423651; doi:10.1039/d4sc04088k)
Supplement: SC-015-D4SC04088K-s002 [file SC-015-D4SC04088K-s002.zip › optimized_geometries/3-layer_RuO2+OH]

3-RuO2+OH:-276.23702637                              
    1.000000000000000     
     6.1195921897999996    0.0000000000000000    0.0000000000000000
     0.0000000000000000    6.3251494408000006    0.0000000000000000
     0.0000000000000000    0.0000000000000000   24.6377200000000016
Ru   O     H
12   25    1
Selective dynamics
Direct
  0.5174627050308713  0.5020696816498936  0.2862671832257989   T   T   T
  0.9968625131697176  0.5022192261581594  0.2863121851698167   T   T   T
  0.4975179150915157  0.0044657253722549  0.4319207679098235   T   T   T
  0.0171315942373250  0.0045099835132127  0.4321176943152283   T   T   T
  0.5088679183676935 -0.0000052603911171  0.1707663449015249   T   T   T
  0.0052571831613347 -0.0000039736761991  0.1707980597298613   T   T   T
  0.7572174820182498  0.0021594658518872  0.3016559778107195   T   T   T
  0.2570993483975966  0.0021953205425791  0.2991034159960758   T   T   T
  0.7568816252409607  0.5048641782674166  0.4219849762173964   T   T   T
  0.2574601874378012  0.5044485766295569  0.4110132070346170   T   T   T
  0.7572242297310412  0.5000131657820455  0.1468665874704644   T   T   T
  0.2573481586268205  0.4999565409390263  0.1495097104279509   T   T   T
  0.7418015917520675  0.5124698710118011  0.4994766754418146   T   T   T
  0.5092457268053355  0.1975497403449009  0.2956835092867063   T   T   T
  0.0050997629338142  0.1975528201022107  0.2955417954654705   T   T   T
  0.5010389822593255  0.6968504020109770  0.4218326205734504   T   T   T
  0.0131994606373322  0.6960868281413352  0.4232327863438097   T   T   T
  0.5081583242612726  0.7022548659613058  0.1559542153068724   T   T   T
  0.0063106565886880  0.7024470367222869  0.1560261037126384   T   T   T
  0.5090735197422953  0.8066012869525830  0.2963234169324531   T   T   T
  0.0052530941998389  0.8066831116143588  0.2961914019832241   T   T   T
  0.5007681360364192  0.3129517812773562  0.4233580284034573   T   T   T
  0.0132034244844177  0.3133191047451394  0.4241300935181860   T   T   T
  0.5081626396132920  0.2982467355185838  0.1565721368335364   T   T   T
  0.0062354980933165  0.2980251338769966  0.1566386421853174   T   T   T
  0.7569605149009268  0.0039388942621264  0.4731624051305110   T   T   T
  0.2571917598683238  0.0021148545665064  0.4830014806682338   T   T   T
  0.7570087378851379 -0.0002616786042418  0.2195147273718913   T   T   T
  0.2572031231561798 -0.0002765144177605  0.2186315301521369   T   T   T
  0.7583087574053784  0.4981082287069548  0.0773689412902001   T   T   T
  0.2561500991073263  0.4983791318443770  0.0796891729080298   T   T   T
  0.7576803609931451  0.5014732163858350  0.3433616580721635   T   T   T
  0.2569032692994652  0.5014237103972562  0.3352698666462893   T   T   T
  0.7577413384301056  0.0051596025170909  0.3781966824210075   T   T   T
  0.2568924043448039  0.0050977952645557  0.3768467196779216   T   T   T
  0.7571972306200644  0.5024567010210234  0.2322499813518977   T   T   T
  0.2567366952608255  0.5023893313467132  0.2365370835285489   T   T   T
  0.8840362099188783  0.5284221179579250  0.5171372252677765   T   T   T
 
