# Supplementary material for: A robust inorganic binder against corrosion and peel-off stress in electrocatalysis
Source: Chem Sci. 2024 Sep 18;15(41):16966–76. doi: 10.1039/d4sc04088k (PMC11423651; doi:10.1039/d4sc04088k)
Supplement: SC-015-D4SC04088K-s002 [file SC-015-D4SC04088K-s002.zip › optimized_geometries/3-layer_RuO2+OOH]

3-RuO2+OOH:-280.76787082                                    
    1.000000000000000     
     6.1195921897999996    0.0000000000000000    0.0000000000000000
     0.0000000000000000    6.3251494408000006    0.0000000000000000
     0.0000000000000000    0.0000000000000000   24.6377200000000016
Ru  O    H
12 26    1
Selective dynamics
Direct
  0.5109606928073159  0.5073186189882477  0.2860616499751206   T   T   T
 -0.0039453660915582  0.5073866566100350  0.2863382932107497   T   T   T
  0.4932802403445514  0.0085856708138309  0.4320304715961275   T   T   T
  0.0127611749942912  0.0085197397162728  0.4319080643113968   T   T   T
  0.5055461301181450  0.0046039691894266  0.1708465588971806   T   T   T
  0.0026333179681410  0.0045970597195466  0.1708558629462014   T   T   T
  0.7536450844815533  0.0073087877463491  0.3017018828360970   T   T   T
  0.2538194040618407  0.0073366844703738  0.2992031664598274   T   T   T
  0.7555265644049559  0.5087366695671935  0.4209185883495832   T   T   T
  0.2537824684991489  0.5086765792095679  0.4109971943068660   T   T   T
  0.7541862847481855  0.5045820089764296  0.1473078095107240   T   T   T
  0.2542579483966828  0.5045699432325014  0.1497530435139516   T   T   T
  0.9591084694624202  0.5153916892943067  0.5236849842744283   T   T   T
  0.7476105547772581  0.5179333477365857  0.4983111199436531   T   T   T
  0.5055384806104194  0.2030636977467575  0.2955878868997695   T   T   T
  0.0018384295002018  0.2029309765562939  0.2958214914384544   T   T   T
  0.4970744910301897  0.7010336210684373  0.4222900131193872   T   T   T
  0.0097851486670521  0.7013404360124554  0.4217632832289444   T   T   T
  0.5053639787710900  0.7067791713699978  0.1562395828428606   T   T   T
  0.0029967988665626  0.7069686987618308  0.1562183225357541   T   T   T
  0.5054074602815336  0.8114921583582964  0.2961240151720568   T   T   T
  0.0019716798788391  0.8116510199659763  0.2963557710451046   T   T   T
  0.4975063262784221  0.3164613673806113  0.4229089311989517   T   T   T
  0.0099483928547230  0.3162451147199288  0.4227100296139348   T   T   T
  0.5054152630487623  0.3028726160911241  0.1568130695584315   T   T   T
  0.0029366256164841  0.3026956119116993  0.1567801242247465   T   T   T
  0.7531387379097736  0.0080477436613598  0.4734270911760796   T   T   T
  0.2529987467331206  0.0072889331924867  0.4831373910512888   T   T   T
  0.7540770119441267  0.0046544904306308  0.2196557206828259   T   T   T
  0.2539993351266782  0.0046875094654438  0.2186547697506083   T   T   T
  0.7547419608732603  0.5025769870676386  0.0777061249023215   T   T   T
  0.2537180815962867  0.5027079992354211  0.0798572095334023   T   T   T
  0.7525301395463319  0.5066303072869295  0.3422454743560769   T   T   T
  0.2544395995818547  0.5066740509791529  0.3353647275767279   T   T   T
  0.7529914024201585  0.0091129228665889  0.3783048695233615   T   T   T
  0.2535152268130007  0.0093930410243680  0.3768957207235814   T   T   T
  0.7539413871188028  0.5073900567355514  0.2328505123222934   T   T   T
  0.2529149191331317  0.5071963841208573  0.2353688475073763   T   T   T
  0.9174747786737322  0.5517765989155222  0.5610039473573041   T   T   T
 
