# Supplementary material for: A robust inorganic binder against corrosion and peel-off stress in electrocatalysis
Source: Chem Sci. 2024 Sep 18;15(41):16966–76. doi: 10.1039/d4sc04088k (PMC11423651; doi:10.1039/d4sc04088k)
Supplement: SC-015-D4SC04088K-s002 [file SC-015-D4SC04088K-s002.zip › optimized_geometries/3-layer_RuO2_CMOH]

3-RuO2_CMOH:-351.68469772                         
    1.000000000000000     
     6.1195921897999996    0.0000000000000000    0.0000000000000000
     0.0000000000000000    6.3251494408000006    0.0000000000000000
     0.0000000000000000    0.0000000000000000   29.5282767512914006
Ru  Co  Mn  O  H
12  3   1  32  3
Selective dynamics
Direct
  0.2525032804156337  0.5353307863011201  0.2197661280839390   T   T   T
  0.7526257616159570  0.5335847965513860  0.2191017309056313   T   T   T
  0.2532841195587288  0.5486921436687630  0.4393795745057508   T   T   T
  0.7528489515012765  0.5485728233027617  0.4387094245763217   T   T   T
  0.2522830142001732  0.0442231289734544  0.3435127068828921   T   T   T
  0.7536848231017085  0.0442673539567834  0.3421992063008636   T   T   T
  0.0028778647258952  0.0386429659267029  0.2316674105034417   T   T   T
  0.5017315431132153  0.0399335590750027  0.2336283776102844   T   T   T
 -0.0057563539757281  0.0488401786911331  0.4525530381028032   T   T   T
  0.5118364579908922  0.0487778990832684  0.4527136518730240   T   T   T
  0.0032569337981156  0.5446715127081756  0.3316991318161943   T   T   T
  0.5024410848315205  0.5444007656183375  0.3316660012974830   T   T   T
  0.4997759140564647  0.2105231681970577  0.0989039533547108   T   T   T
  0.0052169453373925  0.2666524027667381  0.0878129660369941   T   T   T
  0.7666653257642395  0.8031037152958547  0.0857041905022244   T   T   T
  0.2424195277137720  0.7770615173936449  0.0934385060098913   T   T   T
  0.4930296079497378  0.6322796650277774  0.0627043758028196   T   T   T
  0.7510165363714517  0.3195013379269617  0.1342920742987752   T   T   T
 -0.0032755229437479  0.6102287175687943  0.0713101730706845   T   T   T
  0.2534919122714104  0.3236303102200699  0.1354064538493024   T   T   T
  0.7508066903509709  0.0817229752253705  0.0666348694941590   T   T   T
  0.0164473073989746  0.8989458890124734  0.1332664224470158   T   T   T
  0.2595733945005474  0.1009185354183189  0.0679942078246516   T   T   T
  0.5090539899855604  0.8931345689985699  0.1278472581282960   T   T   T
  0.2526529169696624  0.5458369553189478  0.2888364357071564   T   T   T
  0.7529498491146493  0.5458792740778078  0.2887676632810189   T   T   T
  0.2532293330312798  0.0491842174687282  0.4078236277245454   T   T   T
  0.7527588967261418  0.0491965189286993  0.4066111078821678   T   T   T
  0.2530858347923708  0.5442923182993041  0.3753798188060335   T   T   T
  0.7527521146969172  0.5439217247908892  0.3750769852818224   T   T   T
  0.2664995340473610  0.5296902333774159  0.1543021009098197   T   T   T
  0.7409521143514820  0.5252687121575423  0.1536892335726075   T   T   T
  0.2488627999332785  0.0363086702232021  0.2748768117221746   T   T   T
  0.7573638119524594  0.0375952028146265  0.2746814967440225   T   T   T
  0.2528469413111968  0.0482389373408215  0.4874867848890589   T   T   T
  0.7532793561406739  0.0473577804028663  0.4950060929498823   T   T   T
  0.0031092420171812  0.3371033146282214  0.2231050206166299   T   T   T
  0.5022201443199777  0.3384499796082440  0.2244717640071843   T   T   T
  0.0020086074421160  0.3580312084064584  0.4471194464939746   T   T   T
  0.5041414762740519  0.3575612854361833  0.4473703984159088   T   T   T
  0.0035259506002573  0.8484293851979263  0.3400903461827266   T   T   T
  0.5023500725375614  0.8489560810679190  0.3398770032229775   T   T   T
  0.0017162542316621  0.7359131565227915  0.2210966656597856   T   T   T
  0.5032943934091865  0.7387146604924127  0.2210604542876546   T   T   T
  0.0019858449709327  0.7398073821678751  0.4463234636471688   T   T   T
  0.5041175347098418  0.7401755065062815  0.4466179779133504   T   T   T
  0.0037311323539439  0.2404076274474772  0.3389187666535333   T   T   T
  0.5021807607532494  0.2395514746774739  0.3387517080526151   T   T   T
  0.5188111336554939  0.8282360136587079  0.1578576665812725   T   T   T
 -0.0106147772294399  0.7889083962285155  0.1560067353314060   T   T   T
  0.4761319539511701  0.5943928414757621  0.0309209395120790   T   T   T
 
