# Supplementary material for: A robust inorganic binder against corrosion and peel-off stress in electrocatalysis
Source: Chem Sci. 2024 Sep 18;15(41):16966–76. doi: 10.1039/d4sc04088k (PMC11423651; doi:10.1039/d4sc04088k)
Supplement: SC-015-D4SC04088K-s002 [file SC-015-D4SC04088K-s002.zip › optimized_geometries/3-layer_RuO2_CMOH+H2O]

3-RuO2_CMOH+H2O:-367.21172418                     
    1.000000000000000     
     6.1195921897999996    0.0000000000000000    0.0000000000000000
     0.0000000000000000    6.3251494408000006    0.0000000000000000
     0.0000000000000000    0.0000000000000000   29.5282767512914006
Ru Co  Mn  O   H
12  3  1  33   5
Selective dynamics
Direct
  0.2488478271768753  0.5272398049712050  0.2210925033249721   T   T   T
  0.7499292961685660  0.5257081718125846  0.2193635877002011   T   T   T
  0.2495811917209759  0.5350999942704928  0.4373691556155111   T   T   T
  0.7486569238341604  0.5380629164345867  0.4419966850121588   T   T   T
  0.2473746731931940  0.0287174805494112  0.3419035081752402   T   T   T
  0.7497720321267596  0.0296693866046173  0.3444521659927234   T   T   T
 -0.0011935561973325  0.0284181367036317  0.2304379649752527   T   T   T
  0.5041890026035917  0.0312847243334738  0.2344387067214700   T   T   T
  0.0100293087058684  0.0354360416091234  0.4524881973940071   T   T   T
  0.4880501672146858  0.0360053345594101  0.4524021309151924   T   T   T
  0.9943192960653567  0.5286071451267051  0.3321426384306859   T   T   T
  0.5040901408043222  0.5284441284917605  0.3321027832641739   T   T   T
  0.4923960589223703  0.2261786633837838  0.0995268992152729   T   T   T
 -0.0010543827751015  0.2981573760366732  0.0862998185759917   T   T   T
  0.7592940450156012  0.8262218253576379  0.0850436364763104   T   T   T
  0.2350781500680308  0.7941938922991381  0.0937687307895129   T   T   T
  0.4873894613609987  0.6514796783212470  0.0626678447096210   T   T   T
  0.7471749807234415  0.3310423949859103  0.1327370549199333   T   T   T
  0.9918802698797000  0.6270193675875629  0.0710176649680190   T   T   T
  0.2497478969222472  0.3359766437633103  0.1355358444627470   T   T   T
  0.7463543751547768  0.0961216041343808  0.0654809329817589   T   T   T
  0.0085742730280865  0.9016384492467151  0.1362579052918626   T   T   T
  0.2504081489461358  0.1211785532830732  0.0686920140546865   T   T   T
  0.5022828152918676  0.9094964823080570  0.1278263581476544   T   T   T
  0.2492694882909219  0.5296592412811257  0.2901989846185835   T   T   T
  0.7497184521109279  0.5305558554344497  0.2885920369617740   T   T   T
  0.2489861637905585  0.0380880491669827  0.4061024901932184   T   T   T
  0.7489217973696315  0.0381323601087043  0.4087720917285960   T   T   T
  0.2492228214132134  0.5262941752998442  0.3738393212214881   T   T   T
  0.7489629928964567  0.5240918370009915  0.3773881814326967   T   T   T
  0.2678592825924788  0.5393026280250246  0.1554535570519173   T   T   T
  0.7356521391164607  0.5337354153803427  0.1541465817072810   T   T   T
  0.2418486969070448  0.0267483488345884  0.2746649637714375   T   T   T
  0.7564832970774843  0.0290932350778356  0.2749098359929749   T   T   T
  0.2488462509030806  0.0223405159565441  0.4953411408635527   T   T   T
  0.7491814303842046  0.0164019357435438  0.4894252777024004   T   T   T
  0.0005058081073769  0.3280993569215731  0.2219820533000727   T   T   T
  0.4983537470796981  0.3294154453474410  0.2240453136726220   T   T   T
  0.0020906569681117  0.3447784106252108  0.4491735659959688   T   T   T
  0.4964497790890267  0.3443505039535987  0.4483894182881353   T   T   T
 -0.0031097429689598  0.8330580305175300  0.3404748984092508   T   T   T
  0.5006381540084517  0.8341275838145195  0.3402138798735020   T   T   T
 -0.0003206985037098  0.7249994787207061  0.2229375371782447   T   T   T
  0.4989377791942806  0.7300304024285176  0.2229917192155121   T   T   T
  0.0040685645828984  0.7281502343564582  0.4435926077366694   T   T   T
  0.4940340674007144  0.7284977276794843  0.4435605816723596   T   T   T
 -0.0026775591425791  0.2249612810029900  0.3390842364499547   T   T   T
  0.5002005432536547  0.2236570132838006  0.3388248332136267   T   T   T
  0.7378884914418562  0.6020744160214052  0.5145896658054316   T   T   T
  0.5163582368465103  0.8397573988494572  0.1572225003465060   T   T   T
  0.9768827034711459  0.7732970181664766  0.1537537065394140   T   T   T
  0.4701034078485679  0.6108673585074538  0.0310488304672073   T   T   T
  0.7472437356418941  0.7613032225934570  0.5139196994781033   T   T   T
  0.8672208355249691  0.5497638595245866  0.5303232722571348   T   T   T
 
