# Supplementary material for: A robust inorganic binder against corrosion and peel-off stress in electrocatalysis
Source: Chem Sci. 2024 Sep 18;15(41):16966–76. doi: 10.1039/d4sc04088k (PMC11423651; doi:10.1039/d4sc04088k)
Supplement: SC-015-D4SC04088K-s002 [file SC-015-D4SC04088K-s002.zip › optimized_geometries/3-layer_RuO2_CMOH+O]

3-RuO2_CMOH+O:-357.66393930                         
    1.000000000000000     
     6.1195921897999996    0.0000000000000000    0.0000000000000000
     0.0000000000000000    6.3251494408000006    0.0000000000000000
     0.0000000000000000    0.0000000000000000   29.5282767512914006
Ru Co  Mn  O    H
12  3  1  33    3
Selective dynamics
Direct
  0.2516991480980695  0.5367746236514910  0.2215407693801236   T   T   T
  0.7522903602042152  0.5348956406314446  0.2176033106208553   T   T   T
  0.2521195367311957  0.5454277264118053  0.4348866238993512   T   T   T
  0.7521382225817105  0.5456740197039419  0.4487728729202946   T   T   T
  0.2513014150295015  0.0434005667411346  0.3414521684783823   T   T   T
  0.7528568577481800  0.0435153643461231  0.3440949111628412   T   T   T
  0.0005415547272619  0.0401942502909795  0.2311824104316174   T   T   T
  0.5045260443895718  0.0415801482810473  0.2334780117193935   T   T   T
  0.0122814818505692  0.0455484708287571  0.4523265251224846   T   T   T
  0.4930440619036193  0.0455421010567133  0.4521984881089388   T   T   T
 -0.0088927386809534  0.5438724019096353  0.3318703479234911   T   T   T
  0.5136463676566383  0.5438107106028323  0.3318018980567599   T   T   T
  0.5000335889970617  0.2148857913183001  0.0993748531616206   T   T   T
  0.0059546530352872  0.2677604529626496  0.0889494402918973   T   T   T
  0.7675561941023195  0.8050828565458167  0.0862415868819742   T   T   T
  0.2447663188844915  0.7785552814936881  0.0942151627959039   T   T   T
  0.4947250693158284  0.6330927041505706  0.0633448025177249   T   T   T
  0.7507991850353164  0.3223583673578126  0.1337047086611612   T   T   T
 -0.0008581063792874  0.6141488025176775  0.0719546411571956   T   T   T
  0.2565153204399150  0.3273372710553155  0.1361768430521882   T   T   T
  0.7492917008568319  0.0830037303537001  0.0670370218919123   T   T   T
  0.0184796559578736  0.9030162476708475  0.1337873534126694   T   T   T
  0.2616019362664569  0.1050788308486864  0.0686760578533064   T   T   T
  0.5093327445724917  0.8969169917793287  0.1283144314006949   T   T   T
  0.2523798087096263  0.5450055464959431  0.2899847206022770   T   T   T
  0.7526318730705378  0.5455281520469648  0.2871015724083968   T   T   T
  0.2525873289775231  0.0461929684298017  0.4061653531158403   T   T   T
  0.7521974949437987  0.0461334395345114  0.4077401059892683   T   T   T
  0.2525570463472226  0.5430679115107716  0.3720223976752781   T   T   T
  0.7519872881308380  0.5433140379230079  0.3806885805655227   T   T   T
  0.2714977911262226  0.5334564437575003  0.1549240177317090   T   T   T
  0.7404487859870297  0.5307637943803450  0.1526351388387894   T   T   T
  0.2478126229865280  0.0379845413572168  0.2740988900057933   T   T   T
  0.7573109036061871  0.0387752504762754  0.2747667385347742   T   T   T
  0.2522545759825708  0.0444708886299422  0.4945344305536303   T   T   T
  0.7524561460417097  0.0453496563542125  0.4869344309866955   T   T   T
  0.0030495844020810  0.3393541176121727  0.2225416596163175   T   T   T
  0.5018248511114729  0.3396979150604195  0.2238508169671617   T   T   T
  0.0091640598898858  0.3531452525124914  0.4450626084788575   T   T   T
  0.4949921935804839  0.3529946311909828  0.4450429779609751   T   T   T
 -0.0000350242132054  0.8478903418497368  0.3397722582212835   T   T   T
  0.5044183187858766  0.8485452668259971  0.3395296548512178   T   T   T
  0.0020832028584891  0.7365096052898650  0.2208257700147947   T   T   T
  0.5022772385296500  0.7401818561317408  0.2207246707083198   T   T   T
  0.0090662465959691  0.7381500623987393  0.4445606978866288   T   T   T
  0.4951176793321984  0.7381851328354020  0.4445340173041575   T   T   T
 -0.0001484202433798  0.2393424101751390  0.3389655184633322   T   T   T
  0.5044948286079645  0.2386046650469930  0.3387735101340224   T   T   T
  0.7519157274730175  0.5475868388726353  0.5067578607823625   T   T   T
  0.5178258376451076  0.8290632277530349  0.1580639810607219   T   T   T
 -0.0088854038427013  0.7926171021519958  0.1564419764637495   T   T   T
  0.4776996041112087  0.5964503872414824  0.0314867693351121   T   T   T
 
