# Supplementary material for: A robust inorganic binder against corrosion and peel-off stress in electrocatalysis
Source: Chem Sci. 2024 Sep 18;15(41):16966–76. doi: 10.1039/d4sc04088k (PMC11423651; doi:10.1039/d4sc04088k)
Supplement: SC-015-D4SC04088K-s002 [file SC-015-D4SC04088K-s002.zip › optimized_geometries/3-layer_RuO2_CMOH+OH]

3-RuO2_CMOH+OH:-362.49595145                 
    1.000000000000000     
     6.1195921897999996    0.0000000000000000    0.0000000000000000
     0.0000000000000000    6.3251494408000006    0.0000000000000000
     0.0000000000000000    0.0000000000000000   29.5282767512914006
Ru  Co  Mn  O   H
12  3   1  33   4
Selective dynamics
Direct
  0.2513426336809636  0.5376805727214535  0.2206591135324569   T   T   T
  0.7517217591171370  0.5355802546455031  0.2178066814665172   T   T   T
  0.2514079100840859  0.5447078962628528  0.4357763530693609   T   T   T
  0.7518513645781579  0.5450006309903542  0.4443438187778327   T   T   T
  0.2504232496635623  0.0430323784373908  0.3417876193725028   T   T   T
  0.7518874233640281  0.0431670157613655  0.3439694404155072   T   T   T
  0.0003383830901046  0.0406753026911323  0.2313489429451245   T   T   T
  0.5044202686329490  0.0422849701908683  0.2336544448882604   T   T   T
  0.0099823470072661  0.0447965314253648  0.4524754572066142   T   T   T
  0.4915960517493875  0.0448800843855271  0.4527465103507228   T   T   T
 -0.0063302722068730  0.5434034155097508  0.3316226318020731   T   T   T
  0.5092555012843485  0.5434192334435288  0.3316304603466004   T   T   T
  0.5009733814030546  0.2150303436554759  0.0988348134384599   T   T   T
  0.0063541785813479  0.2711301300535152  0.0876339694248352   T   T   T
  0.7681724808418846  0.8062126795624875  0.0860564113766873   T   T   T
  0.2444196220311513  0.7810139279698429  0.0937663903996741   T   T   T
  0.4946004218242488  0.6349187663059325  0.0631414802043082   T   T   T
  0.7518709427630405  0.3236290989327661  0.1335764106663024   T   T   T
 -0.0010839673256141  0.6141565222188722  0.0716547088576281   T   T   T
  0.2548996313074158  0.3278850424463292  0.1356139195416157   T   T   T
  0.7520219339832145  0.0840375883175444  0.0666829238680531   T   T   T
  0.0186738623277804  0.9026194935666131  0.1337789728141116   T   T   T
  0.2610748575673816  0.1055997502072648  0.0681906402760299   T   T   T
  0.5102528222193582  0.8979944106004968  0.1280139606445173   T   T   T
  0.2521699720401341  0.5449763643059561  0.2897978002436367   T   T   T
  0.7517660925375085  0.5455522146454055  0.2874790690674999   T   T   T
  0.2515021883155798  0.0454705027422797  0.4065169110574061   T   T   T
  0.7504720058830842  0.0453118436920827  0.4078142439245837   T   T   T
  0.2518436739333125  0.5427748436894867  0.3725398224436988   T   T   T
  0.7506985965187700  0.5430449194980227  0.3781758945735348   T   T   T
  0.2671701455939788  0.5327852993220779  0.1547536279029319   T   T   T
  0.7401842835408408  0.5304007218039497  0.1528068086125314   T   T   T
  0.2467761090137180  0.0382236002185424  0.2742697331929117   T   T   T
  0.7563643865405568  0.0395215851240088  0.2748408249161026   T   T   T
  0.2509240933670761  0.0436456284342157  0.4949668475223185   T   T   T
  0.7513621166901575  0.0445412723483247  0.4870669553162704   T   T   T
  0.0026131263114318  0.3391128495369014  0.2224909055498760   T   T   T
  0.5008416793137456  0.3407408440850628  0.2240364622660130   T   T   T
  0.0073473534896558  0.3531151299331007  0.4450908678968497   T   T   T
  0.4962053280913007  0.3534782836721032  0.4459332301958565   T   T   T
 -0.0004580727460468  0.8476403182099724  0.3397533102248753   T   T   T
  0.5029835979256484  0.8483971863119059  0.3395400896766562   T   T   T
  0.0013273999480897  0.7374886009798247  0.2211204282632954   T   T   T
  0.5016328386986605  0.7408599346200764  0.2209320850476754   T   T   T
  0.0073152841977431  0.7368107410443974  0.4443866473119152   T   T   T
  0.4959210106841080  0.7363478995491712  0.4455983301157785   T   T   T
 -0.0004771536362146  0.2389426805376766  0.3390554849117923   T   T   T
  0.5028842803739987  0.2380961242518819  0.3388692213231730   T   T   T
  0.7665052159780055  0.5487056026492039  0.5091173014655621   T   T   T
  0.5187834820038105  0.8331449197152520  0.1580456003385954   T   T   T
 -0.0085291132351904  0.7912266787127583  0.1562103948365887   T   T   T
  0.4772078022711463  0.5976721687532228  0.0313297179111639   T   T   T
  0.6230239914595526  0.5574401344608632  0.5235855220001321   T   T   T
 
