# Supplementary material for: A robust inorganic binder against corrosion and peel-off stress in electrocatalysis
Source: Chem Sci. 2024 Sep 18;15(41):16966–76. doi: 10.1039/d4sc04088k (PMC11423651; doi:10.1039/d4sc04088k)
Supplement: SC-015-D4SC04088K-s002 [file SC-015-D4SC04088K-s002.zip › optimized_geometries/3-layer_RuO2_CMOH+OOH]

3-RuO2_CMOH+OOH:-367.01860047
    1.000000000000000     
     6.1195921897999996    0.0000000000000000    0.0000000000000000
     0.0000000000000000    6.3251494408000006    0.0000000000000000
     0.0000000000000000    0.0000000000000000   29.5282767512914006
Ru  Co  Mn  O  H
12  3   1  34  4
Selective dynamics
Direct
  0.2504688640521986  0.5402700593098014  0.2202917682954031   T   T   T
  0.7510486380376327  0.5379381900920788  0.2171007492152263   T   T   T
  0.2509822673305575  0.5496852132714234  0.4354280579176375   T   T   T
  0.7492195579264814  0.5498240176696865  0.4434067074136551   T   T   T
  0.2507383029571297  0.0476256080224003  0.3416523065337035   T   T   T
  0.7519337661134553  0.0477541957736310  0.3439974510761035   T   T   T
 -0.0004911185175619  0.0448186554802969  0.2318598160545061   T   T   T
  0.5034771473322288  0.0453931434736600  0.2332831596974823   T   T   T
  0.0115965268071607  0.0499817068022888  0.4525432240113926   T   T   T
  0.4923857605363361  0.0499752453975549  0.4523297147716499   T   T   T
 -0.0048291617749097  0.5483014938006100  0.3309746459397435   T   T   T
  0.5080814620475006  0.5482797467154359  0.3312003816282257   T   T   T
  0.5008286906129115  0.2096608585400425  0.0989176244170305   T   T   T
  0.0063115095416322  0.2548913224758568  0.0899261159253337   T   T   T
  0.7678501194202091  0.7962906765515089  0.0864464630226392   T   T   T
  0.2459543996269452  0.7693223877019160  0.0937701130808515   T   T   T
  0.4957670909776251  0.6206836708215874  0.0635732415870945   T   T   T
  0.7483982527934100  0.3150719044529094  0.1342099837767661   T   T   T
 -0.0006097139456440  0.6070431529908736  0.0714904012177869   T   T   T
  0.2604433431423628  0.3191408473720336  0.1363110016900485   T   T   T
  0.7456412480079000  0.0759097000061557  0.0666815553388604   T   T   T
  0.0189545820609013  0.9027366304542971  0.1315517405591836   T   T   T
  0.2669640043464819  0.1002138551112406  0.0677429414148116   T   T   T
  0.5087441836818204  0.8914588034537202  0.1277014880354393   T   T   T
  0.2529169483535977  0.5506892243025565  0.2887567922690056   T   T   T
  0.7512021338759161  0.5516225997699810  0.2871424023023968   T   T   T
  0.2515053333898900  0.0502608504946816  0.4062841709608283   T   T   T
  0.7518329212887562  0.0502936558029481  0.4078153111783041   T   T   T
  0.2506956496191420  0.5476659392651619  0.3722302287163670   T   T   T
  0.7523985459066010  0.5487739693043638  0.3772270884202436   T   T   T
  0.2750571067874947  0.5286863431344032  0.1538043768942695   T   T   T
  0.7379194220379951  0.5264584043576751  0.1520525122066965   T   T   T
  0.2481788184186429  0.0409568695048494  0.2742216360227495   T   T   T
  0.7544540717530304  0.0412082771282629  0.2747036713529615   T   T   T
  0.2522141163669590  0.0503099123869860  0.4949587993413025   T   T   T
  0.7518562090618939  0.0500987971575810  0.4871889127367957   T   T   T
  0.0012384633152915  0.3432436181752381  0.2228685729131419   T   T   T
  0.5010253264791122  0.3431250138284689  0.2238486410904948   T   T   T
  0.0074706156182718  0.3577576790726402  0.4449297311696273   T   T   T
  0.4952923714529057  0.3574710875931979  0.4442231091262824   T   T   T
 -0.0001687879752689  0.8522987480953885  0.3394936165339849   T   T   T
  0.5030297412164570  0.8527759789644526  0.3395761828353386   T   T   T
  0.0006005020099281  0.7414067915236917  0.2193366260485063   T   T   T
  0.5011100430917739  0.7446888456647033  0.2194715452962976   T   T   T
  0.0067892342213343  0.7420354800847574  0.4447983514828454   T   T   T
  0.4950639936977853  0.7422263377051325  0.4444910487934875   T   T   T
 -0.0003042855289072  0.2437085059918975  0.3385562981719300   T   T   T
  0.5032040265021237  0.2431157252326132  0.3387148914952972   T   T   T
  0.7552261501763090  0.5410870966417832  0.5080579624404226   T   T   T
  0.5422070273324462  0.5468551347366422  0.5287877165413792   T   T   T
  0.5162241235657896  0.8288574625419306  0.1580200815634332   T   T   T
 -0.0048184377751973  0.8078752487965775  0.1574486382657851   T   T   T
  0.4785943410375018  0.5818008948446369  0.0318477265288399   T   T   T
  0.5801676852804446  0.5005826242679116  0.5595063397451845   T   T   T
 
