# Supplementary material for: A robust inorganic binder against corrosion and peel-off stress in electrocatalysis
Source: Chem Sci. 2024 Sep 18;15(41):16966–76. doi: 10.1039/d4sc04088k (PMC11423651; doi:10.1039/d4sc04088k)
Supplement: SC-015-D4SC04088K-s002 [file SC-015-D4SC04088K-s002.zip › optimized_geometries/5-layer_RuO2]

5-RuO2:-448.15739598                                    
   1.0000000000000000     
     6.1195899999999996    0.0000000000000000    0.0000000000000000
     0.0000000000000000    6.3251499999999998    0.0000000000000000
     0.0000000000000000    0.0000000000000000   31.2663200000000003
Ru  O            
20  40
Selective dynamics
Direct
  0.4982591181332631  0.0673926300952502  0.5479877266850248   T   T   T
  0.0153861723040959  0.0673926201486570  0.5479829502990657   T   T   T
  0.7568127954907892  0.5673574146810652  0.5371032563264210   T   T   T
  0.2568251032189531  0.5673496984822513  0.5361811610117069   T   T   T
  0.7569346919816324  0.0660915333437129  0.4438160091860810   T   T   T
  0.2569402119070860  0.0660830585674633  0.4426587169753461   T   T   T
  0.5076342674179131  0.5661283141999551  0.4357118648503736   T   T   T
  0.0062258515571394  0.5661279401500824  0.4357121171644465   T   T   T
  0.5074284692043589  0.0640042838201794  0.3401450767424694   T   T   T
  0.0066507643595762  0.0640040257911998  0.3401453815467206   T   T   T
  0.7570373969386971  0.5640566573521365  0.3324080565540744   T   T   T
  0.2570368133422284  0.5640801632116401  0.3319257739253729   T   T   T
  0.7571158261257617  0.0625831047451509  0.2388351312945048   T   T   T
  0.2571145439514964  0.0625776343232848  0.2388113360793870   T   T   T
  0.5100871977777376  0.5625596394946825  0.2288096164819588   T   T   T
  0.0041624853066635  0.5625596128262353  0.2288094558124281   T   T   T
  0.0070642846585705  0.0618968940124277  0.1367299651694463   T   T   T
  0.5071950592008969  0.0618971173351638  0.1367297586923263   T   T   T
  0.7571274530564989  0.5619073803038321  0.1204392286651182   T   T   T
  0.2571254703439785  0.5618911437353623  0.1205546657850174   T   T   T
  0.2568245313783897  0.0671909283307738  0.5880555163704767   T   T   T
  0.7568356381944537  0.0673314329154256  0.5811041852116593   T   T   T
  0.0080398408824481  0.3762517005043889  0.5433058582491439   T   T   T
  0.5056050003489729  0.3762450107599183  0.5433138496113215   T   T   T
  0.5056228860182644  0.7585857208615410  0.5431622489397799   T   T   T
  0.0080357351496702  0.7585753451392754  0.5431560976359030   T   T   T
  0.7568411258464348  0.0674193530321873  0.5056084111958318   T   T   T
  0.2568510481044560  0.0674347387203350  0.5045475227381344   T   T   T
  0.7569128236151286  0.5661416382923236  0.4768629375166917   T   T   T
  0.2569157804194063  0.5661395764402398  0.4762652421019172   T   T   T
  0.5074963148607724  0.8711660040528140  0.4411543929228521   T   T   T
  0.0063861998254482  0.8711710110271356  0.4411553310003803   T   T   T
  0.5075027849767930  0.2610170325848692  0.4409075708275044   T   T   T
  0.0063755196227708  0.2610134855252758  0.4409084827812971   T   T   T
  0.2569548132506079  0.5659408966246019  0.3955940167580673   T   T   T
  0.7569533025214598  0.5659500944861350  0.3955691216122140   T   T   T
  0.2570282270811476  0.0642030929227348  0.3801068548894169   T   T   T
  0.7570232275079614  0.0642209340251138  0.3804541990565107   T   T   T
  0.0071910174836668  0.3687232641756942  0.3347558234028875   T   T   T
  0.5068879385366808  0.3687244949004389  0.3347546562827415   T   T   T
  0.5069045115017781  0.7594152854771278  0.3344889504666922   T   T   T
  0.0071746773462272  0.7594165438860969  0.3344901030128394   T   T   T
  0.7570601752340146  0.0639413213276290  0.2996987504571254   T   T   T
  0.2570569792009867  0.0639344676593796  0.2997678156023952   T   T   T
  0.7571165515354169  0.5625707967825472  0.2709027491177818   T   T   T
  0.2571158177553720  0.5625487728110878  0.2694217328751258   T   T   T
  0.5077021087714120  0.8665286613145899  0.2357674838805052   T   T   T
  0.0065373505181572  0.8665280080263195  0.2357665318350966   T   T   T
  0.5076979098090126  0.2585726575091235  0.2355966736558353   T   T   T
  0.0065418695805232  0.2585732996206757  0.2355958296530746   T   T   T
  0.2571437803828719  0.5625710679224946  0.1882939910706192   T   T   T
  0.7571312073252626  0.5625307377524398  0.1863876414139224   T   T   T
  0.7571342688294900  0.0618217650096529  0.1749091431722277   T   T   T
  0.2571351494522955  0.0618056280424943  0.1750098637218307   T   T   T
  0.0077551501454954  0.3610074336307554  0.1266073844473412   T   T   T
  0.5065128358537607  0.3610057487265295  0.1266063743780446   T   T   T
  0.5065167069565012  0.7628821872965956  0.1265161882951159   T   T   T
  0.0077517447692927  0.7628798571090589  0.1265172615205853   T   T   T
  0.2571490232579110  0.5616477991184197  0.0656657060618239   T   T   T
  0.7571453794891327  0.5615908828738225  0.0655207385494163   T   T   T
