# Supplementary material for: A robust inorganic binder against corrosion and peel-off stress in electrocatalysis
Source: Chem Sci. 2024 Sep 18;15(41):16966–76. doi: 10.1039/d4sc04088k (PMC11423651; doi:10.1039/d4sc04088k)
Supplement: SC-015-D4SC04088K-s002 [file SC-015-D4SC04088K-s002.zip › optimized_geometries/5-layer_RuO2+H2O]

5-RuO2+H2O:-463.56482099
    1.000000000000000     
     6.1195899999999996    0.0000000000000000    0.0000000000000000
     0.0000000000000000    6.3251499999999998    0.0000000000000000
     0.0000000000000000    0.0000000000000000   31.2663200000000003
Ru  O    H
20  41   2
Selective dynamics
Direct
  0.4926989260190183  0.0681098509454616  0.5475338997452884   T   T   T
  0.0143094065898978  0.0677618823465828  0.5476007624669736   T   T   T
  0.7531684878333156  0.5703454587823890  0.5391784118022007   T   T   T
  0.2540351596539324  0.5672715788747560  0.5349306935434913   T   T   T
  0.7535973020936708  0.0599872425464996  0.4441658396488774   T   T   T
  0.2536128534003868  0.0592809525360256  0.4424867957751014   T   T   T
  0.5075907278041212  0.5590949322557490  0.4359823022964874   T   T   T
  0.9997645455263643  0.5590154953860520  0.4359636749219487   T   T   T
  0.5041258577889309  0.0567276202228587  0.3403011166144020   T   T   T
  0.0033055653411751  0.0567025676310555  0.3403043804945869   T   T   T
  0.7536712380422416  0.5570068915791173  0.3325773689439045   T   T   T
  0.2536395789163686  0.5570349691536551  0.3324731497744607   T   T   T
  0.7538863739895052  0.0562555143077673  0.2390750354480644   T   T   T
  0.2539103229442691  0.0563389715232900  0.2389813198563207   T   T   T
  0.5074948090543578  0.5562082435048892  0.2290599752296685   T   T   T
  0.0001828249046973  0.5562084380009468  0.2290787838632654   T   T   T
  0.0040530513908320  0.0575294893358431  0.1369352134763940   T   T   T
  0.5040049784673678  0.0575297612294890  0.1369063511159896   T   T   T
  0.7540822159107610  0.5576312329558211  0.1204894090138181   T   T   T
  0.2541146744242565  0.5575833357866949  0.1207499000337422   T   T   T
  0.7411833519159762  0.6389119604261475  0.6076708394384240   T   T   T
  0.2533981979103852  0.0540056234105862  0.5882362020081272   T   T   T
  0.7534318265925093  0.0511633677146927  0.5824005234913845   T   T   T
  0.0059465292531121  0.3769924235104465  0.5454348088351874   T   T   T
  0.5015844108306178  0.3767985509662690  0.5446936240934417   T   T   T
  0.4990832646648437  0.7607921389524975  0.5399241196249528   T   T   T
  0.0080283392970612  0.7604807946819266  0.5400750356728488   T   T   T
  0.7538045177687778  0.0703261124987895  0.5061961129879429   T   T   T
  0.2533515527321826  0.0707388763283355  0.5040132568498997   T   T   T
  0.7540037942600789  0.5545110103638101  0.4782835651301521   T   T   T
  0.2533690785005431  0.5560375362070081  0.4751338348214962   T   T   T
  0.5048495354481275  0.8643884137659649  0.4419298002439014   T   T   T
  0.0024049849882465  0.8643896998074369  0.4419115660995514   T   T   T
  0.5047175026899684  0.2541711405447947  0.4403213146051096   T   T   T
  0.0025384688547210  0.2541147081222772  0.4403039614355290   T   T   T
  0.2536777708612699  0.5604002808170097  0.3963664032364226   T   T   T
  0.7536326813598363  0.5605512128564351  0.3954321671958950   T   T   T
  0.2537190757121917  0.0554207273990560  0.3801942352945584   T   T   T
  0.7536817564209805  0.0552572820473480  0.3806220815836321   T   T   T
  0.0039810031186372  0.3615570852469528  0.3351736015354088   T   T   T
  0.5033228223242358  0.3615516430664009  0.3351588233682599   T   T   T
  0.5033118428674775  0.7521957758650750  0.3346846034643489   T   T   T
  0.0040023615975480  0.7521817065536913  0.3346889096269675   T   T   T
  0.7537405753356901  0.0571486405894626  0.2998945979421955   T   T   T
  0.2537365840392846  0.0570603953726267  0.2999447124319359   T   T   T
  0.7538307192463838  0.5559428733811612  0.2712368840103747   T   T   T
  0.2537978382417657  0.5558742846921002  0.2695712785557088   T   T   T
  0.5045916059743204  0.8603414148293167  0.2358783183757818   T   T   T
  0.0031933988302771  0.8603902333989459  0.2358902859331721   T   T   T
  0.5046353163569642  0.2521541597216260  0.2358794638525435   T   T   T
  0.0031612901983472  0.2521019367104206  0.2358877558988384   T   T   T
  0.2537652730835502  0.5564501565277084  0.1888643581449499   T   T   T
  0.7538925395503543  0.5563941682425212  0.1864554912571610   T   T   T
  0.7539183462316329  0.0572659088989534  0.1750970211339053   T   T   T
  0.2540976428245610  0.0573897280156782  0.1751525862892825   T   T   T
  0.0046291330479656  0.3563308415716482  0.1266037695489499   T   T   T
  0.5035131020666144  0.3564169263933223  0.1265529085807166   T   T   T
  0.5035672095609075  0.7584081726153435  0.1268067973588048   T   T   T
  0.0045717828684598  0.7584943744665684  0.1268528259131934   T   T   T
  0.2533187796783036  0.5591317141448169  0.0658289479229169   T   T   T
  0.7546471311995261  0.5587681710231485  0.0655709748592047   T   T   T
  0.7486954783916554  0.7980534374050704  0.6066027529060349   T   T   T
  0.8701847697335122  0.5898292702002781  0.6230640430059463   T   T   T
 
