# Supplementary material for: A robust inorganic binder against corrosion and peel-off stress in electrocatalysis
Source: Chem Sci. 2024 Sep 18;15(41):16966–76. doi: 10.1039/d4sc04088k (PMC11423651; doi:10.1039/d4sc04088k)
Supplement: SC-015-D4SC04088K-s002 [file SC-015-D4SC04088K-s002.zip › optimized_geometries/5-layer_RuO2+O]

5-RuO2+O:-454.16106512                                    
    1.000000000000000     
     6.1195899999999996    0.0000000000000000    0.0000000000000000
     0.0000000000000000    6.3251499999999998    0.0000000000000000
     0.0000000000000000    0.0000000000000000   31.2663200000000003
Ru  O            
20 41
Selective dynamics
Direct
  0.4979905982053023  0.0676732260211641  0.5473983717956140   T   T   T
  0.0154227740613834  0.0676724264621278  0.5474002722875249   T   T   T
  0.7566416701130148  0.5677523595569326  0.5458270874980157   T   T   T
  0.2566411952594038  0.5676205367208307  0.5331556549551594   T   T   T
  0.7569260773597446  0.0661481391454756  0.4439318924711503   T   T   T
  0.2569284092617358  0.0661602626426461  0.4420805322021953   T   T   T
  0.5150960933641581  0.5661995429529714  0.4360326590137642   T   T   T
  0.9987572133112060  0.5662017907362703  0.4360350619042429   T   T   T
  0.5078194519447001  0.0637658419894962  0.3400996230133689   T   T   T
  0.0064066859652379  0.0637652653066958  0.3400997547406890   T   T   T
  0.7570981214117607  0.5638432562176973  0.3317697580397074   T   T   T
  0.2570911580584124  0.5638497625000460  0.3328795669213142   T   T   T
  0.7571791483477820  0.0624530489129905  0.2388118065787788   T   T   T
  0.2571763318716480  0.0624383195868175  0.2388107459893650   T   T   T
  0.5077099468420847  0.5624236321257041  0.2289432671991363   T   T   T
  0.0066493251884108  0.5624236490577778  0.2289433939524430   T   T   T
  0.0067390372077793  0.0618918919404788  0.1367672522983884   T   T   T
  0.5075844003088334  0.0618923760094806  0.1367625509586468   T   T   T
  0.7571415175104994  0.5618940867716899  0.1205785292713023   T   T   T
  0.2571468881935552  0.5618967341034387  0.1206273302531210   T   T   T
  0.7565736641123498  0.5688375001556297  0.6005998474874235   T   T   T
  0.2567087268998609  0.0673118578979194  0.5873405244314990   T   T   T
  0.7567035737134553  0.0676105894033974  0.5801317083239467   T   T   T
  0.0130252560828075  0.3752214879078868  0.5416485765405705   T   T   T
  0.5002746436546635  0.3752157851694133  0.5416377838595138   T   T   T
  0.5003160200192449  0.7602283102204924  0.5414069284713697   T   T   T
  0.0129759178008594  0.7602205041566055  0.5414153767360840   T   T   T
  0.7567566841610559  0.0677155262486661  0.5051928716950226   T   T   T
  0.2567447437390643  0.0677630073607903  0.5041737591019091   T   T   T
  0.7568709070373211  0.5663718472808500  0.4809475495413370   T   T   T
  0.2569054371308278  0.5661982621917354  0.4737856733011080   T   T   T
  0.5083511066125727  0.8712053765985955  0.4410162829075632   T   T   T
  0.0055165277585080  0.8712137395807378  0.4410184672483074   T   T   T
  0.5084034262870162  0.2611196237490906  0.4407386640347690   T   T   T
  0.0054588365546797  0.2611168450675727  0.4407415270951535   T   T   T
  0.2569649111988151  0.5659516540125755  0.3965013512973035   T   T   T
  0.7569747654576764  0.5659780104429382  0.3949045218320180   T   T   T
  0.2570914674649309  0.0639928860415094  0.3797963875015407   T   T   T
  0.7570872081508393  0.0639963878885374  0.3804177253464734   T   T   T
  0.0073351712404765  0.3684405649805962  0.3349330443232981   T   T   T
  0.5068665283029733  0.3684443362912809  0.3349331230545325   T   T   T
  0.5068416783705052  0.7592461977045267  0.3346475353930949   T   T   T
  0.0073608593253845  0.7592499439313747  0.3346475233024425   T   T   T
  0.7571350533642616  0.0637254731613088  0.2997537331746006   T   T   T
  0.2571323749423021  0.0637545295405719  0.2997417882754168   T   T   T
  0.7571773069523559  0.5623660234356621  0.2703759061667806   T   T   T
  0.2571756356250491  0.5624063300790537  0.2704820575015416   T   T   T
  0.5072696427617708  0.8662001843363184  0.2358448283316603   T   T   T
  0.0070956486362001  0.8662016670069949  0.2358445354972719   T   T   T
  0.5072632731836219  0.2586228476011770  0.2356872466240179   T   T   T
  0.0071019324315018  0.2586214176977677  0.2356869259971437   T   T   T
  0.2571915650358400  0.5624164283990045  0.1878058820830192   T   T   T
  0.7571859796869677  0.5624379642105046  0.1872368844051428   T   T   T
  0.7571828381025933  0.0617846117612902  0.1749965571555729   T   T   T
  0.2571663696444461  0.0617725290851503  0.1750073600765281   T   T   T
  0.0074984384051861  0.3612484491384008  0.1267693032904341   T   T   T
  0.5068162119798432  0.3612568798739825  0.1267687504383966   T   T   T
  0.5068111981883029  0.7626038638167953  0.1266912774949591   T   T   T
  0.0075040261835281  0.7626115228769371  0.1266919788642944   T   T   T
  0.2571603482243142  0.5616721496582233  0.0657531677903920   T   T   T
  0.7571826036447665  0.5616778699613703  0.0657044959334340   T   T   T
 
