# Supplementary material for: A robust inorganic binder against corrosion and peel-off stress in electrocatalysis
Source: Chem Sci. 2024 Sep 18;15(41):16966–76. doi: 10.1039/d4sc04088k (PMC11423651; doi:10.1039/d4sc04088k)
Supplement: SC-015-D4SC04088K-s002 [file SC-015-D4SC04088K-s002.zip › optimized_geometries/5-layer_RuO2+OH]

5-RuO2+OH:-458.98208244                                 
    1.000000000000000     
     6.1195899999999996    0.0000000000000000    0.0000000000000000
     0.0000000000000000    6.3251499999999998    0.0000000000000000
     0.0000000000000000    0.0000000000000000   31.2663200000000003
Ru  O     H
20 41     1
Selective dynamics
Direct
  0.4959187321070715  0.0674991500986550  0.5480613933182994   T   T   T
  0.0138934784565450  0.0674625580353805  0.5478727939695958   T   T   T
  0.7553409666087489  0.5675347820894530  0.5415539244330105   T   T   T
  0.2547150489238490  0.5674266764378260  0.5337387644045961   T   T   T
  0.7559037149336945  0.0661144503317175  0.4440208743591469   T   T   T
  0.2560347402052017  0.0661245861627506  0.4423652822547339   T   T   T
  0.5118955095077524  0.5661607204716148  0.4358356323983941   T   T   T
  0.0002094531668888  0.5661574214346814  0.4358555565797815   T   T   T
  0.5073159710304154  0.0639336631181777  0.3401220458282950   T   T   T
  0.0061914431533339  0.0639323399314904  0.3401252870756508   T   T   T
  0.7567289953328071  0.5639926322366620  0.3323298444461287   T   T   T
  0.2566634831786558  0.5640155759613990  0.3323817551393518   T   T   T
  0.7570964110327694  0.0625675711925240  0.2388275265033357   T   T   T
  0.2570730094021769  0.0625578351736849  0.2386928771471446   T   T   T
  0.5114592479123061  0.5625391069077352  0.2288431939447122   T   T   T
  0.0028371019107638  0.5625393011327873  0.2288459593343575   T   T   T
  0.0068028275139014  0.0619315950655732  0.1366505298879801   T   T   T
  0.5075516756304808  0.0619312536539738  0.1366589380118128   T   T   T
  0.7571822126661090  0.5619394417486205  0.1201424443765404   T   T   T
  0.2571568054132953  0.5619305458425075  0.1204954106386822   T   T   T
  0.7701037293787465  0.5691477758457353  0.6026233008104356   T   T   T
  0.2549212296522541  0.0670777794455972  0.5881117445965884   T   T   T
  0.7553162833556257  0.0673855957992515  0.5805191280206969   T   T   T
  0.0102237360006754  0.3755798023389190  0.5416200672744580   T   T   T
  0.5002723541406056  0.3762060019570725  0.5424070108661567   T   T   T
  0.5002291068576028  0.7588543888387136  0.5422171972919472   T   T   T
  0.0101942551015242  0.7595008379561392  0.5413406254355593   T   T   T
  0.7545270100694950  0.0675542992507161  0.5054486703431778   T   T   T
  0.2555633408110154  0.0675958280025668  0.5045983340671327   T   T   T
  0.7554465438122193  0.5662129715669337  0.4791467543410093   T   T   T
  0.2563668516831115  0.5661204702952034  0.4742217978376644   T   T   T
  0.5071161481243749  0.8712822505333406  0.4410445444505982   T   T   T
  0.0048940178926742  0.8713555627720169  0.4411203203274496   T   T   T
  0.5071509587987322  0.2609615981253981  0.4407832118170418   T   T   T
  0.0048509447198839  0.2608986831774658  0.4408620327752431   T   T   T
  0.2563555522878360  0.5659518264261152  0.3961923868352173   T   T   T
  0.7562502763953418  0.5659863934804505  0.3949963496273909   T   T   T
  0.2565819781281036  0.0641536893085188  0.3799056395792562   T   T   T
  0.7566389337703257  0.0641650190688452  0.3804686246266371   T   T   T
  0.0072637930800497  0.3685996505038247  0.3348728485987138   T   T   T
  0.5061557851318454  0.3686467239180118  0.3348552211298141   T   T   T
  0.5061466724725321  0.7593566653324046  0.3345893943842313   T   T   T
  0.0072695850182853  0.7594030285780633  0.3346094107225142   T   T   T
  0.7568307882743923  0.0638702571026357  0.2996955912137480   T   T   T
  0.2568179699582416  0.0638854771143116  0.2996920230088378   T   T   T
  0.7570667427309274  0.5625566073316293  0.2712171846867832   T   T   T
  0.2571236033276918  0.5625459245869919  0.2693054052632462   T   T   T
  0.5079394234461532  0.8669429188709685  0.2357134320667953   T   T   T
  0.0062587113902381  0.8668977940193159  0.2357040931687067   T   T   T
  0.5079341467611798  0.2581149530930773  0.2355569479084281   T   T   T
  0.0062647028631346  0.2581620063835857  0.2355472703987616   T   T   T
  0.2572042624299442  0.5625266927425230  0.1888412630958030   T   T   T
  0.7571453255519884  0.5625068925625030  0.1860650894109170   T   T   T
  0.7571876970587326  0.0618361162681609  0.1748310166171905   T   T   T
  0.2571521353890986  0.0618181713864487  0.1748750981029517   T   T   T
  0.0080163691767225  0.3610621751016936  0.1264789635674362   T   T   T
  0.5063461826581204  0.3610303081837571  0.1264769345333079   T   T   T
  0.5063518157751474  0.7629120769621736  0.1263896346495272   T   T   T
  0.0080132994349427  0.7628810858044730  0.1263919269481804   T   T   T
  0.2573776013473079  0.5616537658832499  0.0656306412703316   T   T   T
  0.7570928905371233  0.5615853328734204  0.0652601626168448   T   T   T
  0.6268280514448534  0.5715399987634839  0.6165115982921066   T   T   T
 
