# Supplementary material for: A robust inorganic binder against corrosion and peel-off stress in electrocatalysis
Source: Chem Sci. 2024 Sep 18;15(41):16966–76. doi: 10.1039/d4sc04088k (PMC11423651; doi:10.1039/d4sc04088k)
Supplement: SC-015-D4SC04088K-s002 [file SC-015-D4SC04088K-s002.zip › optimized_geometries/5-layer_RuO2+OOH]

5-RuO2+OOH:-463.53957658                
    1.000000000000000     
     6.1195899999999996    0.0000000000000000    0.0000000000000000
     0.0000000000000000    6.3251499999999998    0.0000000000000000
     0.0000000000000000    0.0000000000000000   31.2663200000000003
Ru  O     H
20 42    1
Selective dynamics
Direct
  0.5012223484858425  0.0668114340413559  0.5476138818793148   T   T   T
  0.0197623013504654  0.0668410800526362  0.5479923451822930   T   T   T
  0.7575562810676921  0.5673730637838511  0.5409601962763982   T   T   T
  0.2594579984533277  0.5671462099434408  0.5339407639742504   T   T   T
  0.7600904370704188  0.0656104327765063  0.4439056588390617   T   T   T
  0.2598677047656025  0.0658105347957379  0.4423167219714678   T   T   T
  0.5144073449493680  0.5656810207896781  0.4358824320803797   T   T   T
  0.0056726226692592  0.5655443389931365  0.4356413165958425   T   T   T
  0.5104192522828119  0.0669230022175072  0.3401072197714667   T   T   T
  0.0091970980603202  0.0669364594138037  0.3401177245979449   T   T   T
  0.7596994484391677  0.5670347438114324  0.3324675348064052   T   T   T
  0.2598199327036368  0.5669300505868970  0.3323176945045406   T   T   T
  0.7595069011734003  0.0686665959363555  0.2388434765956464   T   T   T
  0.2594586489525412  0.0686896205613879  0.2387180210863266   T   T   T
  0.5140591093797232  0.5686881460075995  0.2288648457009972   T   T   T
  0.0049419173909247  0.5686923165643090  0.2288473758352342   T   T   T
  0.0087202109871854  0.0695633333057602  0.1366644363152568   T   T   T
  0.5096502715526083  0.0695739160749413  0.1366886972250239   T   T   T
  0.7591045167681363  0.5695845513645825  0.1200733604669778   T   T   T
  0.2590703461504201  0.5696048936760227  0.1204932404159239   T   T   T
  0.5435975204179671  0.5836548282256817  0.6206983636298200   T   T   T
  0.7586890747711913  0.5908175336113113  0.6019269309872313   T   T   T
  0.2608453936623701  0.0635561268461279  0.5881473094777693   T   T   T
  0.7599033365894466  0.0657856941485976  0.5805569965130172   T   T   T
  0.0139443651225242  0.3752840689805984  0.5425034845875467   T   T   T
  0.5042408575987206  0.3746725480176014  0.5419293808476744   T   T   T
  0.5045554685171256  0.7600257758625304  0.5402332185600326   T   T   T
  0.0151173257910785  0.7592945828609672  0.5414733332883457   T   T   T
  0.7610702266320422  0.0677197265696624  0.5054365747786380   T   T   T
  0.2594661221777094  0.0680330567382745  0.5044529029142200   T   T   T
  0.7611748184521289  0.5640159271250251  0.4785855532358837   T   T   T
  0.2586196507236868  0.5640101760619587  0.4744446163945655   T   T   T
  0.5109273491566722  0.8707796250661647  0.4411400788179483   T   T   T
  0.0090468003568366  0.8705598853384512  0.4408913443322823   T   T   T
  0.5111614079713780  0.2604711500527511  0.4408492014384102   T   T   T
  0.0088541437259240  0.2605389545395656  0.4406163073916289   T   T   T
  0.2605628274548786  0.5657148714349435  0.3958544180281699   T   T   T
  0.7595440879512967  0.5665162360297458  0.3952021160348209   T   T   T
  0.2599919983880035  0.0662662105126037  0.3799008487135203   T   T   T
  0.7597189344082297  0.0660318500798293  0.3804811571132327   T   T   T
  0.0101378518656083  0.3716085784791548  0.3347242282307434   T   T   T
  0.5093780574142703  0.3715242138129387  0.3346653765837564   T   T   T
  0.5092659096064961  0.7623827537028733  0.3347859469928245   T   T   T
  0.0102932169817488  0.7623284751645000  0.3348239848716941   T   T   T
  0.7598342574003096  0.0673216186749924  0.2996875858315959   T   T   T
  0.2597038095669241  0.0674370184594145  0.2997255379785201   T   T   T
  0.7596058118585445  0.5684501649438225  0.2712353087248084   T   T   T
  0.2595221199030563  0.5684431598096271  0.2692457658414961   T   T   T
  0.5103229811048537  0.8731651757430390  0.2355896910328459   T   T   T
  0.0086615561264297  0.8731065093499188  0.2355615018598615   T   T   T
  0.5103327034869756  0.2642485689329556  0.2357018717532574   T   T   T
  0.0086472796000588  0.2642802868652618  0.2356769345569527   T   T   T
  0.2596186716601074  0.5689612299896354  0.1890129493102393   T   T   T
  0.7594039600049822  0.5689543480287778  0.1860068416504521   T   T   T
  0.7592777424777113  0.0695174424990713  0.1748628483987695   T   T   T
  0.2591831053247040  0.0695104439906667  0.1748626353674038   T   T   T
  0.0098683418880416  0.3685954862909850  0.1263497097363444   T   T   T
  0.5084196781502140  0.3684943541526420  0.1263858571208733   T   T   T
  0.5084572283443374  0.7705728230109308  0.1264782808734805   T   T   T
  0.0098155716257378  0.7704773359400644  0.1264358117978991   T   T   T
  0.2598534060697033  0.5701177909274052  0.0655764300789019   T   T   T
  0.7586889150915493  0.5700087021351383  0.0651846182403844   T   T   T
  0.5662215468195642  0.6759946548571610  0.6455563166074137   T   T   T
 
