# Supplementary material for: A robust inorganic binder against corrosion and peel-off stress in electrocatalysis
Source: Chem Sci. 2024 Sep 18;15(41):16966–76. doi: 10.1039/d4sc04088k (PMC11423651; doi:10.1039/d4sc04088k)
Supplement: SC-015-D4SC04088K-s002 [file SC-015-D4SC04088K-s002.zip › optimized_geometries/5-layer_RuO2_CMOH]

5-RuO2_CMOH:-534.48186050                 
    1.000000000000000     
     6.1195921897999996    0.0000000000000000    0.0000000000000000
     0.0000000000000000    6.3251494408000006    0.0000000000000000
     0.0000000000000000    0.0000000000000000   36.4462470390540005
Ru  Co  Mn  O    H
20  3   1  48    3
Selective dynamics
Direct
  0.2559272570216859  0.5426007888064276  0.1786078148000636   T   T   T
  0.7595872982717946  0.5408899050681407  0.1794938381826308   T   T   T
  0.2597251722394924  0.5496323128286524  0.3582646626404375   T   T   T
  0.7595569756014235  0.5495458893408536  0.3581497595573306   T   T   T
  0.2593119672209508  0.0450045042795796  0.2779457957898832   T   T   T
  0.7615149572320211  0.0452669505251979  0.2778046475365175   T   T   T
  0.0033957329550425  0.0404189961502496  0.1856479344808199   T   T   T
  0.5063894778668639  0.0463242523932794  0.1901548605695174   T   T   T
  0.0095402823108579  0.0494202616366357  0.3649452827515964   T   T   T
  0.5102007757347181  0.0496374135973966  0.3648906120403843   T   T   T
  0.0103505873773994  0.5449960480771223  0.2697410368863565   T   T   T
  0.5090416447911004  0.5446160551856178  0.2697309108658946   T   T   T
  0.2594129512801582  0.5537649273633525  0.5332483678672379   T   T   T
  0.7593187265761900  0.5537819617491485  0.5338462376056410   T   T   T
  0.2596096671953584  0.0524704146440831  0.4526605728509447   T   T   T
  0.7595858531696941  0.0524638831218338  0.4536486943946076   T   T   T
  0.0177893077623832  0.0537941453349934  0.5430291235486637   T   T   T
  0.5009123444140993  0.0538107735726340  0.5430417317913513   T   T   T
  0.0091056825748645  0.5525405137393647  0.4470589533208258   T   T   T
  0.5100427222281834  0.5525291981920281  0.4470486268444562   T   T   T
  0.5108762067062735  0.2291182548050737  0.0803995700690412   T   T   T
  0.0015118839785738  0.2311274051169218  0.0805957333167091   T   T   T
  0.7291808067788145  0.8185402242603076  0.0590134747063162   T   T   T
  0.2367312544306999  0.8124985849989741  0.0789218786793677   T   T   T
  0.4559913544849898  0.6515852414101140  0.0493379555172186   T   T   T
  0.7548023956032164  0.3394571914462575  0.1113146668552104   T   T   T
  0.0058630575567444  0.6794492298192985  0.0590873537954460   T   T   T
  0.2569757494089195  0.3409630409860738  0.1088333599635659   T   T   T
  0.7580090079637428  0.1209921897668070  0.0533699042953902   T   T   T
  0.0452082755841617  0.9530166465296159  0.1152173624971595   T   T   T
  0.2554019729054651  0.0822017655996642  0.0570704644181465   T   T   T
  0.5165109242580859  0.9063836516963091  0.1036857686519165   T   T   T
  0.2595395151754019  0.5446887858065382  0.2346737495926433   T   T   T
  0.7588997452637729  0.5446477337484167  0.2353409894670099   T   T   T
  0.2601665465073735  0.0488877367649269  0.3301264535200482   T   T   T
  0.7599235959741000  0.0487898116870500  0.3300104750209784   T   T   T
  0.2599967416434015  0.5461202365391123  0.3051959746345669   T   T   T
  0.7596857337205085  0.5458463699342075  0.3050103126239642   T   T   T
  0.2591654516444670  0.5476543241928002  0.1243475621509142   T   T   T
  0.7547068115932759  0.5453474106782643  0.1268344736553328   T   T   T
  0.2611967853199808  0.0436276237330417  0.2237629231754053   T   T   T
  0.7653222636396324  0.0456390560582147  0.2227955544931675   T   T   T
  0.2597986551178109  0.0499719668243400  0.3991039730882059   T   T   T
  0.7598137025478354  0.0499150341042140  0.3993690325242381   T   T   T
  0.0082177291589750  0.3433538330156171  0.1803108179533534   T   T   T
  0.5070310822279384  0.3452341647792415  0.1817654056421513   T   T   T
  0.0095675090558878  0.3544383587448022  0.3605671847109911   T   T   T
  0.5098160260614473  0.3544195294953526  0.3606286649583056   T   T   T
  0.0100401368425025  0.8485805821984213  0.2755370663277442   T   T   T
  0.5107524969138426  0.8495806459485302  0.2755461003181934   T   T   T
  0.0069137684386721  0.7376892977850710  0.1820118777706046   T   T   T
  0.5078507090623439  0.7432133965403186  0.1810873882040126   T   T   T
  0.0095741415178496  0.7446698384896273  0.3601583203685859   T   T   T
  0.5098620801946455  0.7447747557356499  0.3602368312467424   T   T   T
  0.0102663908066211  0.2420080294558587  0.2752695522912100   T   T   T
  0.5105212526136186  0.2407123991490483  0.2753812152587707   T   T   T
  0.2595977266999022  0.5523929677395926  0.4127369672808089   T   T   T
  0.7596259228409598  0.5523950242629206  0.4127106724180599   T   T   T
  0.2594709876019357  0.0540070574422282  0.5057684918178322   T   T   T
  0.7593224489668799  0.0539362653036622  0.5066693186531489   T   T   T
  0.2595423144622907  0.5524881850643037  0.4818315468192910   T   T   T
  0.7595445339257618  0.5525487873476251  0.4821104565788025   T   T   T
  0.2593462296794425  0.0535478739201798  0.5773852526291712   T   T   T
  0.7593866974181207  0.0537060819801699  0.5713905249325386   T   T   T
  0.0104478606266420  0.3626767890696973  0.5391642653644890   T   T   T
  0.5082644230128806  0.3625809943353948  0.5392057099641138   T   T   T
  0.0090689261042458  0.8575793770645721  0.4514479161070856   T   T   T
  0.5101195600672204  0.8575342535815746  0.4514358971407592   T   T   T
  0.0104441100230849  0.7450063168498737  0.5389850688179871   T   T   T
  0.5082842503535298  0.7450694684034088  0.5390449509027802   T   T   T
  0.0090385509958882  0.2474194801182070  0.4511951207486111   T   T   T
  0.5101461526356248  0.2474503513652693  0.4511687850840553   T   T   T
  0.5381299665206781  0.8218788951604922  0.1258429468439155   T   T   T
  0.9213755020623825  0.8545003103611596  0.1166412860037715   T   T   T
  0.3987122353142198  0.6159170181771180  0.0251509573867415   T   T   T
 
