# Supplementary material for: A robust inorganic binder against corrosion and peel-off stress in electrocatalysis
Source: Chem Sci. 2024 Sep 18;15(41):16966–76. doi: 10.1039/d4sc04088k (PMC11423651; doi:10.1039/d4sc04088k)
Supplement: SC-015-D4SC04088K-s002 [file SC-015-D4SC04088K-s002.zip › optimized_geometries/5-layer_RuO2_CMOH+OH]

5-RuO2_CMOH+OH:-545.24058146                      
    1.000000000000000     
     6.1195921897999996    0.0000000000000000    0.0000000000000000
     0.0000000000000000    6.3251494408000006    0.0000000000000000
     0.0000000000000000    0.0000000000000000   36.4462470390540005
Ru Co  Mn  O    H
20 3   1  49    4
Selective dynamics
Direct
  0.2554119336874263  0.5401512459290460  0.1794176142352478   T   T   T
  0.7561959236641121  0.5384974240982269  0.1785195798212428   T   T   T
  0.2562071729509318  0.5538175773219645  0.3584457884100331   T   T   T
  0.7562619246086352  0.5538144730521414  0.3579739322200657   T   T   T
  0.2552258719938699  0.0457479823837049  0.2776547659372909   T   T   T
  0.7574418979095844  0.0459018448221822  0.2778072538529471   T   T   T
  0.0056707891494714  0.0423824635309113  0.1872659093532086   T   T   T
  0.5067286745322149  0.0444249346067627  0.1894338996674452   T   T   T
  0.0056983338542051  0.0536764837311006  0.3647548803733219   T   T   T
  0.5067917517493179  0.0537583730615680  0.3647330546027754   T   T   T
  0.0049556218336670  0.5459990714016653  0.2697194819573975   T   T   T
  0.5079525988623049  0.5457302561455499  0.2697323219135285   T   T   T
  0.2555408323700302  0.5621074320900976  0.5310386016041388   T   T   T
  0.7561910969082520  0.5623028578403757  0.5376209335735241   T   T   T
  0.2562196203639436  0.0588911229104190  0.4523078214233623   T   T   T
  0.7561632855171181  0.0588477286967450  0.4537203469479271   T   T   T
  0.0148373625576417  0.0621942577743440  0.5428366918378024   T   T   T
  0.4967953643095708  0.0622743328662840  0.5429732203582441   T   T   T
  0.0004653477391331  0.5589261077825403  0.4470503531578606   T   T   T
  0.5119661064263037  0.5589892740695215  0.4470234220532909   T   T   T
  0.5021602049763604  0.2182928433601655  0.0809734699170057   T   T   T
  0.0074890160449077  0.2769591307975748  0.0716667958344853   T   T   T
  0.7686330559759660  0.8120372274281223  0.0696455752215698   T   T   T
  0.2448300287696274  0.7859246592373406  0.0763349514460332   T   T   T
  0.4947630166825113  0.6427958365770924  0.0510436574668378   T   T   T
  0.7538154835945239  0.3271954667346815  0.1094000235097784   T   T   T
 -0.0010335644591184  0.6185926538966664  0.0585315198823572   T   T   T
  0.2556892364282945  0.3320901312306330  0.1104710493976471   T   T   T
  0.7540662029626771  0.0902657816721834  0.0546528061174537   T   T   T
  0.0194233544842234  0.9040541726657133  0.1092395862947132   T   T   T
  0.2613666663293401  0.1098431824670710  0.0559980803746543   T   T   T
  0.5123129583039044  0.9006504572266136  0.1041428713399960   T   T   T
  0.2568168943867776  0.5478351276229224  0.2352868376155421   T   T   T
  0.7562504574217670  0.5484531770591713  0.2344267151283878   T   T   T
  0.2565101918053467  0.0531919418695171  0.3299468563820435   T   T   T
  0.7560242827763139  0.0530360259182900  0.3299295654237345   T   T   T
  0.2569773320689882  0.5467519426453282  0.3048484355501440   T   T   T
  0.7560622596383781  0.5467002938775152  0.3051996187564153   T   T   T
  0.2695934816094665  0.5366463334250361  0.1261240224181412   T   T   T
  0.7428914550456881  0.5321522789836913  0.1254212800227281   T   T   T
  0.2509917470338577  0.0396761989207186  0.2227055341340821   T   T   T
  0.7617620644753151  0.0409537359357710  0.2226797403146626   T   T   T
  0.2561276284623392  0.0538375974260629  0.3988093530547893   T   T   T
  0.7563339228961342  0.0538788109831615  0.3992835971088128   T   T   T
  0.0066281816517522  0.3422191669640167  0.1811503001683379   T   T   T
  0.5052650810984799  0.3436588512616504  0.1824782094711332   T   T   T
  0.0065491383400567  0.3586219746724644  0.3606943290425144   T   T   T
  0.5059554461046267  0.3586354368823952  0.3607427278198158   T   T   T
  0.0061610719851685  0.8495995821042097  0.2758087435053740   T   T   T
  0.5066116020669560  0.8509653415981402  0.2756230143028078   T   T   T
  0.0053975149704760  0.7386923674987531  0.1802288245863872   T   T   T
  0.5062144094965418  0.7420074444076065  0.1800706933839599   T   T   T
  0.0065625822152496  0.7488364431193032  0.3598935152213297   T   T   T
  0.5058826104383458  0.7488565895845553  0.3599380017867937   T   T   T
  0.0062155882344370  0.2425146013781415  0.2748113309882471   T   T   T
  0.5064536053251072  0.2410357278206055  0.2747599060381283   T   T   T
  0.2564525307708220  0.5589793102215000  0.4131614060175127   T   T   T
  0.7562354866018123  0.5591803150800677  0.4120993173726357   T   T   T
  0.2563096018924900  0.0626822095218146  0.5056655364146131   T   T   T
  0.7553888963178991  0.0624668389417484  0.5064350010852092   T   T   T
  0.2565994445777928  0.5586295743444047  0.4799518877284756   T   T   T
  0.7556511042010543  0.5589710474461012  0.4840594292782907   T   T   T
  0.2558593869593758  0.0614358339049740  0.5773388283071872   T   T   T
  0.7561051002052472  0.0619754816817627  0.5708079482798021   T   T   T
  0.0108196098021463  0.3703894497302915  0.5378052476905317   T   T   T
  0.5014453769174273  0.3709461988085218  0.5384782616852817   T   T   T
  0.0051443788808385  0.8640502847272624  0.4515016745549935   T   T   T
  0.5072570852895241  0.8640535124983992  0.4514449327304011   T   T   T
  0.0107723991991177  0.7543422011924364  0.5372514294633013   T   T   T
  0.5013586051592631  0.7537503279231693  0.5380706821551343   T   T   T
  0.0050078294154476  0.2537340495763013  0.4508617496218652   T   T   T
  0.5073716911446469  0.2537616142954791  0.4507847265368714   T   T   T
  0.7716701807985212  0.5658280497588911  0.5900729391142242   T   T   T
  0.5229747280180641  0.8328166638592128  0.1281964592706451   T   T   T
  0.9897231602592117  0.7867421319734690  0.1261296959679931   T   T   T
  0.4763739050638780  0.6038280627642080  0.0253699262297926   T   T   T
  0.6284754924547281  0.5695329658292387  0.6019687699164383   T   T   T
 
