# Supplementary material for: A robust inorganic binder against corrosion and peel-off stress in electrocatalysis
Source: Chem Sci. 2024 Sep 18;15(41):16966–76. doi: 10.1039/d4sc04088k (PMC11423651; doi:10.1039/d4sc04088k)
Supplement: SC-015-D4SC04088K-s002 [file SC-015-D4SC04088K-s002.zip › optimized_geometries/5-layer_RuO2_CMOH+OOH]

5-RuO2_CMOH+OOH:-549.79959292                  
    1.000000000000000     
     6.1195921897999996    0.0000000000000000    0.0000000000000000
     0.0000000000000000    6.3251494408000006    0.0000000000000000
     0.0000000000000000    0.0000000000000000   36.4462470390540005
Ru  Co  Mn  O    H
20  3   1  50    4
Selective dynamics
Direct
  0.2546681204879788  0.5366593777717364  0.1796985800239948   T   T   T
  0.7551437690381845  0.5349585277948211  0.1787767309153434   T   T   T
  0.2555376588469959  0.5518338177425148  0.3585961546793735   T   T   T
  0.7553455054752097  0.5518111547776824  0.3582533342309809   T   T   T
  0.2545402582912700  0.0441603285070707  0.2779839394915620   T   T   T
  0.7565939926473181  0.0442693750828764  0.2781058908477666   T   T   T
  0.0049417776142486  0.0396652267423448  0.1877847581865084   T   T   T
  0.5060026447354030  0.0413054272826959  0.1896374907936713   T   T   T
  0.0048839422183727  0.0518210289299597  0.3650730331242888   T   T   T
  0.5060110775602917  0.0518964603841967  0.3650451950631375   T   T   T
  0.0044448772578204  0.5444828580288390  0.2699067900802489   T   T   T
  0.5068577949714090  0.5442701289493351  0.2699278992938753   T   T   T
  0.2540382322154373  0.5563269101857993  0.5314059205852445   T   T   T
  0.7521087333776184  0.5564740553200503  0.5373115696908853   T   T   T
  0.2549687993172208  0.0544268399654521  0.4526419657118834   T   T   T
  0.7551449081973874  0.0544853472400839  0.4540209652528536   T   T   T
  0.0143542771370576  0.0565094380315462  0.5433113140625162   T   T   T
  0.4957824224912097  0.0565291722732172  0.5430756125126589   T   T   T
  0.0010108196692641  0.5544945686275689  0.4471019731358556   T   T   T
  0.5092203638438066  0.5544693335176942  0.4472738108465719   T   T   T
  0.4994985308542437  0.2079122270494695  0.0814300044572479   T   T   T
  0.0049626534301651  0.2640594766939718  0.0724018068401217   T   T   T
  0.7664371614961942  0.7996770962088123  0.0706104660250488   T   T   T
  0.2424781287767447  0.7737096043693207  0.0766929318814027   T   T   T
  0.4932341163110288  0.6283680526391765  0.0519139900505366   T   T   T
  0.7512474693628779  0.3166217560903515  0.1101905185640864   T   T   T
  0.9967860737989672  0.6065992598003009  0.0588757262685663   T   T   T
  0.2539558929546095  0.3208498541315798  0.1113203451026617   T   T   T
  0.7508341767860399  0.0784255951927501  0.0552701988230188   T   T   T
  0.0165744587621438  0.8949105526601545  0.1090323866894109   T   T   T
  0.2592330580199693  0.0991157810754269  0.0563044981359921   T   T   T
  0.5082951641365635  0.8901018956455944  0.1045874880021043   T   T   T
  0.2561114030579397  0.5469492003960493  0.2354306659124862   T   T   T
  0.7553582405031702  0.5475990541917040  0.2346998791441336   T   T   T
  0.2556213078029559  0.0513789547860318  0.3302613217034377   T   T   T
  0.7553398029704860  0.0512450580561948  0.3302443510661710   T   T   T
  0.2560347816499415  0.5453047756445243  0.3050899830277690   T   T   T
  0.7553537572853554  0.5453612042168317  0.3053743108736434   T   T   T
  0.2680456922376755  0.5268713844817933  0.1263857437193904   T   T   T
  0.7414160643109643  0.5229979738179265  0.1256431229329316   T   T   T
  0.2507077668527871  0.0361845358838000  0.2230104015538536   T   T   T
  0.7604878535553277  0.0372914017986290  0.2230227853936568   T   T   T
  0.2554316092179707  0.0517309098120292  0.3991560616031763   T   T   T
  0.7553649657678426  0.0518493413674830  0.3995951057707788   T   T   T
  0.0056837004611116  0.3393514130762174  0.1818659125356214   T   T   T
  0.5044774099944213  0.3406139307505706  0.1831345075532348   T   T   T
  0.0056328639167714  0.3567313704010803  0.3608676213601892   T   T   T
  0.5052682130822764  0.3566460637263817  0.3608900794831528   T   T   T
  0.0054559642841512  0.8481374633263871  0.2761256642529067   T   T   T
  0.5057853966232293  0.8494083495720727  0.2759739400168614   T   T   T
  0.0045612017908945  0.7358633106168530  0.1800648058760746   T   T   T
  0.5053316694558512  0.7387503187220941  0.1799737229088904   T   T   T
  0.0056201340291908  0.7468389133933515  0.3602500190709161   T   T   T
  0.5052232947102376  0.7469507346116955  0.3602570840072504   T   T   T
  0.0054610104433688  0.2409445193726709  0.2750350909756673   T   T   T
  0.5056543310042886  0.2395788509987233  0.2750230724306473   T   T   T
  0.2557119630471662  0.5548776395516543  0.4130660472852763   T   T   T
  0.7547176227636824  0.5547055613200583  0.4124804986087175   T   T   T
  0.2543349423313846  0.0561566238043738  0.5059498279007834   T   T   T
  0.7555585547274807  0.0562560295032001  0.5068212568197369   T   T   T
  0.2537276351505083  0.5552893407744381  0.4803550105695236   T   T   T
  0.7560722552964438  0.5553405204153301  0.4837536252660189   T   T   T
  0.2552974994034933  0.0570223374576919  0.5777731964453446   T   T   T
  0.7546255025963337  0.0568358714363500  0.5712421703454340   T   T   T
  0.0092858930006308  0.3644241449454820  0.5381954007334128   T   T   T
  0.4992103773156882  0.3637773400456529  0.5373371058988300   T   T   T
  0.0039596526153403  0.8594955143399654  0.4514799546674889   T   T   T
  0.5062214273967850  0.8596584802520814  0.4516435752271777   T   T   T
  0.0084418310172909  0.7485013373021007  0.5380834389005366   T   T   T
  0.4990647968035434  0.7490408117211199  0.5376228317787857   T   T   T
  0.0039896113155990  0.2496913272247490  0.4512103925244990   T   T   T
  0.5061389690537972  0.2494825359872489  0.4513598896238757   T   T   T
  0.7540072373109222  0.5459797199895940  0.5897248918150020   T   T   T
  0.5386105946699677  0.5570389907508684  0.6057658572309986   T   T   T
  0.5176393163858136  0.8245891019698992  0.1288607401313595   T   T   T
  0.9901855849202740  0.7838128945413828  0.1273040327844431   T   T   T
  0.4763757823184874  0.5890961833964468  0.0262289862625633   T   T   T
  0.5688133954680715  0.4957234135368267  0.6299651616379304   T   T   T
 
