# Supplementary material for: A robust inorganic binder against corrosion and peel-off stress in electrocatalysis
Source: Chem Sci. 2024 Sep 18;15(41):16966–76. doi: 10.1039/d4sc04088k (PMC11423651; doi:10.1039/d4sc04088k)
Supplement: SC-015-D4SC04088K-s002 [file SC-015-D4SC04088K-s002.zip › optimized_geometries/7-layer_RuO2]

7-RuO2:-630.90645410                                    
    1.000000000000000     
     6.1195899999999996    0.0000000000000000    0.0000000000000000
     0.0000000000000000    6.3251499999999998    0.0000000000000000
     0.0000000000000000    0.0000000000000000   33.8516992999999999
Ru  O            
28  56
Selective dynamics
Direct
  0.2544216386388055  0.5463679478286039  0.0616720327012500   T   T   T
  0.7544696747895573  0.5464465711798148  0.0611888134820950   T   T   T
  0.2543865239331413  0.0514767720195321  0.1706006943423935   T   T   T
  0.7543800497733044  0.0514508454005301  0.1707751883337665   T   T   T
  0.0042653674086676  0.0465063124667782  0.0763961880434571   T   T   T
  0.5046410555812448  0.0465097179570206  0.0763859247835302   T   T   T
 -0.0016687962940022  0.5516139277933161  0.1617179235234183   T   T   T
  0.5104683592850610  0.5516157163129128  0.1617126558055386   T   T   T
  0.2541769591019481  0.5568227299460193  0.2572149448600614   T   T   T
  0.7541838132024413  0.5567939926044212  0.2579770911349362   T   T   T
  0.2538363481024561  0.5651473800117864  0.4476193642158485   T   T   T
  0.7538433039238618  0.5651313076836555  0.4479376954710985   T   T   T
  0.2540104056134316  0.0603472572258016  0.3590483030371694   T   T   T
  0.7540062315717846  0.0603524034984350  0.3589511141915941   T   T   T
  0.0042177953428579  0.0568547592430242  0.2641273092000817   T   T   T
  0.5041788475580081  0.0568426476681204  0.2641258899678003   T   T   T
  0.0034196970304022  0.0649877500922475  0.4536990543442951   T   T   T
  0.5042309694644758  0.0649876356457932  0.4536977243833463   T   T   T
  0.0025601721000232  0.5603721253419637  0.3529840718935862   T   T   T
  0.5054754447356110  0.5603722663470543  0.3529852865001027   T   T   T
  0.2537995751464483  0.5730381752196192  0.6356947714810236   T   T   T
  0.7537985960159860  0.5730661104992861  0.6364310807686497   T   T   T
  0.2537803118640613  0.0702475724811146  0.5484814031129294   T   T   T
  0.7537814423083391  0.0702676131670863  0.5495340821846496   T   T   T
  0.0121651437993110  0.0731116608914319  0.6458903302666624   T   T   T
  0.4954575021835114  0.0731144018765678  0.6458910181755229   T   T   T
  0.0032402688977535  0.5703822040890529  0.5430721377502139   T   T   T
  0.5042879171835738  0.5703904625426566  0.5430730546795731   T   T   T
  0.2543951612277833  0.5513330598044109  0.1253060298154557   T   T   T
  0.7544495573799511  0.5510784992641672  0.1218877591248198   T   T   T
  0.2542469061776572  0.0566135478814847  0.2268397589510907   T   T   T
  0.7542166225274437  0.0566522760057294  0.2268382570634605   T   T   T
  0.2543676078386112  0.5518125958463650  0.1987614600840971   T   T   T
  0.7543369885364575  0.5519691752712278  0.2013628923999506   T   T   T
  0.7544840457571991  0.5433240221948469  0.0105411853404113   T   T   T
  0.2544565812101421  0.0463764223658021  0.1116965057395266   T   T   T
  0.7544475293038846  0.0462820749750088  0.1116408735404029   T   T   T
  0.0052817566532979  0.3460500947572169  0.0674685275898039   T   T   T
  0.5036056846545721  0.3460334219509459  0.0674554574755881   T   T   T
  0.0032805738829544  0.8560660726494806  0.1681909529735352   T   T   T
  0.5055001071538486  0.8560475227747923  0.1681823720914845   T   T   T
  0.0053999120515801  0.7476968970667868  0.0666935556194211   T   T   T
  0.5035137260183735  0.7476927670941660  0.0666835558519493   T   T   T
  0.0032680100203694  0.2468739703528585  0.1674726719224782   T   T   T
  0.5055176124996483  0.2468892538341695  0.1674596683115252   T   T   T
  0.2540534752966513  0.5603511094165097  0.3161242204032556   T   T   T
  0.7540458081998505  0.5604712311016186  0.3155069846107071   T   T   T
  0.2538453688149165  0.0649729013875621  0.4161172773250616   T   T   T
  0.7538590892163678  0.0649645802556869  0.4159744306209117   T   T   T
  0.2539969793906224  0.5604394975726624  0.3902910210084303   T   T   T
  0.7539992425427214  0.5604208352742485  0.3910848930908250   T   T   T
  0.2541592522413045  0.0565718274149789  0.3009931775754890   T   T   T
  0.7541702576570798  0.0566220786336155  0.3010135094406678   T   T   T
  0.2538026898948176  0.0654010657623978  0.4906401157891113   T   T   T
  0.7538292037573753  0.0654505058697627  0.4909555825882519   T   T   T
  0.0047702282114516  0.3616265591558231  0.2598594452375843   T   T   T
  0.5035888425675977  0.3616292612126317  0.2598567246169743   T   T   T
  0.0039077024771106  0.3697534338250901  0.4500605827515234   T   T   T
  0.5037823952597487  0.3697571334194288  0.4500592393197234   T   T   T
  0.0038069282541518  0.8650969583759220  0.3573670437153246   T   T   T
  0.5042185073972899  0.8650916836345701  0.3573665325855717   T   T   T
  0.0047412837339283  0.7520396507267336  0.2592095290586645   T   T   T
  0.5036290784650701  0.7520181934641700  0.2592077582135521   T   T   T
  0.0038790356363982  0.7605653556621512  0.4492783495140105   T   T   T
  0.5037915436788046  0.7605624693705941  0.4492767999405128   T   T   T
  0.0038118814314340  0.2555597089178989  0.3567756394142635   T   T   T
  0.5042148197627412  0.2555674321690879  0.3567737505895490   T   T   T
  0.2537755366687223  0.5701243338028466  0.5061003008826089   T   T   T
  0.7537669121774632  0.5701636616236094  0.5061627118043436   T   T   T
  0.2538081535150153  0.0732988068037822  0.6057524305512666   T   T   T
  0.7537919428170825  0.0733061201497060  0.6067826847171619   T   T   T
  0.2537749162956636  0.5702620078122637  0.5803935745752604   T   T   T
  0.7537787042944700  0.5702776067494767  0.5808064649128791   T   T   T
  0.2538211160366423  0.0724525506583558  0.6828247477338739   T   T   T
  0.7538123234831372  0.0728596609275508  0.6765401112702530   T   T   T
  0.0048964628269147  0.3820367317203684  0.6420505032458543   T   T   T
  0.5027288689331812  0.3820397422687161  0.6420527985674022   T   T   T
  0.0032335912451623  0.8754440409351163  0.5475243728457740   T   T   T
  0.5043283351296264  0.8754500787726460  0.5475247195771211   T   T   T
  0.0048777653129439  0.7643331600573322  0.6417009691953802   T   T   T
  0.5027289476660215  0.7643360672361509  0.6417008072683668   T   T   T
  0.0032161529774090  0.2650996217066268  0.5469537270439864   T   T   T
  0.5043473642838877  0.2651058969570674  0.5469560440050177   T   T   T
  0.2543704687301284  0.5430083268509392  0.0109534169627248   T   T   T
 
