# Supplementary material for: A robust inorganic binder against corrosion and peel-off stress in electrocatalysis
Source: Chem Sci. 2024 Sep 18;15(41):16966–76. doi: 10.1039/d4sc04088k (PMC11423651; doi:10.1039/d4sc04088k)
Supplement: SC-015-D4SC04088K-s002 [file SC-015-D4SC04088K-s002.zip › optimized_geometries/7-layer_RuO2+H2O]

7-RuO2+H2O:-646.38106702                                    
    1.000000000000000     
     6.1195899999999996    0.0000000000000000    0.0000000000000000
     0.0000000000000000    6.3251499999999998    0.0000000000000000
     0.0000000000000000    0.0000000000000000   33.8516992999999999
Ru  O   H
28  57  2
Selective dynamics
Direct
  0.5040257599125407  0.5740528828215543  0.5434816320336386   T   T   T
  0.0093993880289298  0.5742750770447118  0.5434487958603175   T   T   T
  0.4998356625562329  0.0691900034194363  0.6452951551611653   T   T   T
  0.0143753520369936  0.0694748192354316  0.6454213245214316   T   T   T
  0.7566739025335268  0.0730639152783706  0.5492651415317329   T   T   T
  0.2566427955227215  0.0736152527761102  0.5483797013927577   T   T   T
  0.7567093776260354  0.5691140585919191  0.6354831480661211   T   T   T
  0.2576532314801062  0.5665249635165145  0.6379749191034889   T   T   T
  0.5078503207595171  0.5634802946374787  0.3532827956665817   T   T   T
  0.0047664201098946  0.5634718108998407  0.3532859661385574   T   T   T
  0.5068455889763072  0.0703015726050256  0.4537110118742981   T   T   T
  0.0061129364170236  0.0702948890874249  0.4537163630583777   T   T   T
  0.5063997110781496  0.0583516487335973  0.2642482099486725   T   T   T
  0.0063134836600366  0.0583428416558809  0.2642440234427045   T   T   T
  0.7563301465939144  0.0633777618865813  0.3590447864010975   T   T   T
  0.2563226929084460  0.0634179250515280  0.3591432834411729   T   T   T
  0.7563902376380958  0.5701234518891402  0.4484961326689029   T   T   T
  0.2564955601783044  0.5700861133687126  0.4477980397002386   T   T   T
  0.7564975591661706  0.5585255664689677  0.2582475225893718   T   T   T
  0.2565275126525581  0.5585526124251905  0.2574512819440551   T   T   T
  0.5128786627220164  0.5563797971903675  0.1618729072058373   T   T   T
  0.9998282720615926  0.5563802128989153  0.1618702160650726   T   T   T
  0.5066356602345452  0.0556327591035621  0.0765085113252210   T   T   T
  0.0060550310880614  0.0556354496574817  0.0765016607829533   T   T   T
  0.7563010156355111  0.0564220193314771  0.1708892200442664   T   T   T
  0.2562874392004568  0.0564236902970381  0.1707190937724410   T   T   T
  0.7562983736453383  0.5556325232194915  0.0610680902184121   T   T   T
  0.2563010772709018  0.5556472187388523  0.0617247615686231   T   T   T
  0.2745430162498009  0.4994084273147141  0.7010242990579507   T   T   T
  0.2566154792128668  0.5552476561834401  0.0109326406056979   T   T   T
  0.5070015952124982  0.2685453785250823  0.5478052926958534   T   T   T
  0.0063928835931141  0.2686663689391314  0.5477663064249186   T   T   T
  0.5067538368343719  0.7599618866646239  0.6435356446347250   T   T   T
  0.0073514966974394  0.7596669846621056  0.6443005963536269   T   T   T
  0.5067229594856753  0.8788269659791778  0.5467620786144706   T   T   T
  0.0066268769860267  0.8789086518443296  0.5467016479469382   T   T   T
  0.5094013710843249  0.3755853241778531  0.6386423735963070   T   T   T
  0.0047767500235615  0.3762389615845491  0.6390451401960172   T   T   T
  0.7569665761947203  0.0752154840498092  0.6762487242944284   T   T   T
  0.2572256569670672  0.0955451970888926  0.6838860244303048   T   T   T
  0.7571898590017373  0.5778462695710297  0.5799073702332219   T   T   T
  0.2562627418360749  0.5796985831387781  0.5819730252281029   T   T   T
  0.7574264871801227  0.0620924852542769  0.6068675686710265   T   T   T
  0.2565880615291175  0.0660550742799674  0.6055608293163084   T   T   T
  0.7566294437171011  0.5720239021060877  0.5069465804615920   T   T   T
  0.2567574782266195  0.5723620975499104  0.5060878072730907   T   T   T
  0.5065493806567692  0.2586560264483111  0.3568316225967407   T   T   T
  0.0061054412875088  0.2586494730862493  0.3568271828147676   T   T   T
  0.5066018951817892  0.7656778136457469  0.4497111038192075   T   T   T
  0.0062976603990296  0.7656024894250508  0.4496990656001538   T   T   T
  0.5058611738581197  0.7537377455722168  0.2594853801791395   T   T   T
  0.0071394934236925  0.7537094811015879  0.2594779338127030   T   T   T
  0.5065039061110901  0.8681490210626803  0.3576152922670486   T   T   T
  0.0061541705957301  0.8681541451242674  0.3576047572282485   T   T   T
  0.5065903603677213  0.3748108953419618  0.4501753693331962   T   T   T
  0.0062967732384443  0.3748822348086601  0.4501819365893411   T   T   T
  0.5058523448664581  0.3632449099562310  0.2600109651443075   T   T   T
  0.0071461687744515  0.3632713206145229  0.2600083846811486   T   T   T
  0.7565002685763081  0.0724867039908776  0.4909591709881978   T   T   T
  0.2565524977397383  0.0721533499206323  0.4905916860444701   T   T   T
  0.7563485611220815  0.0583864660570537  0.3011356667274241   T   T   T
  0.2563463346172075  0.0583835498148065  0.3010927187891360   T   T   T
  0.7563339534380968  0.5644112487897007  0.3914317630803602   T   T   T
  0.2562861328681327  0.5641765074029282  0.3905264826050681   T   T   T
  0.7565011380505618  0.0692831209242174  0.4160415502390716   T   T   T
  0.2564280112628805  0.0692280250057858  0.4161919323046786   T   T   T
  0.7563550281819132  0.5630030390425513  0.3157567947974045   T   T   T
  0.2563719253337564  0.5629805222160711  0.3163857149049795   T   T   T
  0.5074422556986966  0.2517103610155042  0.1678316493498932   T   T   T
  0.0051565121559215  0.2517181386010758  0.1678331676501608   T   T   T
  0.5057925071517237  0.7567671340266663  0.0669782013104158   T   T   T
  0.0068659357405071  0.7567603073265958  0.0669585895274788   T   T   T
  0.5074268481523414  0.8610191385003739  0.1680408516583509   T   T   T
  0.0051709959011933  0.8610130447875330  0.1680410617749135   T   T   T
  0.5058095934460226  0.3546395656933527  0.0670735361147608   T   T   T
  0.0068452134528897  0.3546554755340329  0.0670561310321171   T   T   T
  0.7563705135527339  0.0554438912235585  0.1117460483925310   T   T   T
  0.2563141774696395  0.0554320968748280  0.1117523228172419   T   T   T
  0.7562552372436188  0.5553661547533539  0.0103865068794947   T   T   T
  0.7564016030434094  0.5562129308889102  0.2016390547136823   T   T   T
  0.2563856281300806  0.5562495245185168  0.1989201270754823   T   T   T
  0.7563488036332455  0.0583618716250241  0.2269371337680333   T   T   T
  0.2563464422722327  0.0583927383971377  0.2269913093525195   T   T   T
  0.7563546137697421  0.5563149121101272  0.1219417649857928   T   T   T
  0.2563650793593825  0.5563544885805186  0.1256692692310704   T   T   T
  0.2619899081898571  0.3374233892129763  0.7008203594103239   T   T   T
  0.1537966065250708  0.5568176871475562  0.7164184324994651   T   T   T
 
