# Supplementary material for: A robust inorganic binder against corrosion and peel-off stress in electrocatalysis
Source: Chem Sci. 2024 Sep 18;15(41):16966–76. doi: 10.1039/d4sc04088k (PMC11423651; doi:10.1039/d4sc04088k)
Supplement: SC-015-D4SC04088K-s002 [file SC-015-D4SC04088K-s002.zip › optimized_geometries/7-layer_RuO2+O]

7-RuO2+O:-636.93059384                                    
    1.000000000000000     
     6.1195899999999996    0.0000000000000000    0.0000000000000000
     0.0000000000000000    6.3251499999999998    0.0000000000000000
     0.0000000000000000    0.0000000000000000   33.8516992999999999
Ru  O            
28  57
Selective dynamics
Direct
  0.5127822083887645  0.5727877954605353  0.5431510567207918   T   T   T
 -0.0031252696476635  0.5727772385231643  0.5431384369088892   T   T   T
  0.4964864500686124  0.0788011616336337  0.6449094847949739   T   T   T
  0.0133655301910152  0.0788650301378776  0.6449453699771672   T   T   T
  0.7547764930623324  0.0725874883034697  0.5492547709050225   T   T   T
  0.2547627731199510  0.0726780264049227  0.5476046103999203   T   T   T
  0.7546919846351132  0.5790683390946698  0.6444392482744257   T   T   T
  0.2547733002957083  0.5784997755044161  0.6327044452293528   T   T   T
  0.5050258652949012  0.5598998572037459  0.3529167249037131   T   T   T
  0.0035525048340780  0.5598998539183524  0.3529149593780980   T   T   T
  0.5054020594002757  0.0651032318130919  0.4532669454976096   T   T   T
  0.0037553053733594  0.0651002016428104  0.4532644556126222   T   T   T
  0.5042677947132898  0.0559976767730017  0.2638454056698726   T   T   T
  0.0040860235431295  0.0560018020953104  0.2638448748448372   T   T   T
  0.7542989397272404  0.0598887119940396  0.3585812786795925   T   T   T
  0.2542912565787731  0.0598547660586253  0.3586740454433988   T   T   T
  0.7545425002445664  0.5652863890500911  0.4473316051890649   T   T   T
  0.2545597727496628  0.5653429483670640  0.4481828879271435   T   T   T
  0.7541979671891434  0.5560335037357922  0.2578461993581168   T   T   T
  0.2542027532754011  0.5560608904153698  0.2571905542754211   T   T   T
  0.5096254764312989  0.5519194417321595  0.1616105110896012   T   T   T
  0.9989178373663116  0.5519186454216614  0.1616109411366616   T   T   T
  0.5044171921584077  0.0486848988215020  0.0761273444270743   T   T   T
  0.0042159242981709  0.0486860863193548  0.0761303120392655   T   T   T
  0.7542717775268292  0.0518393894495966  0.1704779735086005   T   T   T
  0.2542487184066640  0.0518522358222205  0.1703211659520485   T   T   T
  0.7543163690743780  0.5486219217008255  0.0609411358881653   T   T   T
  0.2542862284561718  0.5486224093050106  0.0615121950314243   T   T   T
  0.7538110474824035  0.5823775526660431  0.6949993183439769   T   T   T
  0.2543762767805746  0.5465979123535450  0.0108374175673823   T   T   T
  0.5061939893196494  0.2675526064849875  0.5463066525211314   T   T   T
  0.0033739293573391  0.2675679674565838  0.5462951483313989   T   T   T
  0.4987993466369333  0.7712794676312710  0.6396553160907699   T   T   T
  0.0107710731019845  0.7711576210570735  0.6397993777391947   T   T   T
  0.5059182320800643  0.8777794979708798  0.5471951818548857   T   T   T
  0.0036627371906594  0.8777494238370681  0.5471855298400864   T   T   T
  0.4988280153759297  0.3864967061008471  0.6403197232486263   T   T   T
  0.0106384584981476  0.3865175641960626  0.6403872914793781   T   T   T
  0.7548117067167904  0.0789060302091719  0.6752803626070115   T   T   T
  0.2549454312529021  0.0784852629450642  0.6817450196007266   T   T   T
  0.7548153109115360  0.5737251580217949  0.5844342880727488   T   T   T
  0.2547706063797465  0.5727634633403205  0.5778763931465123   T   T   T
  0.7549259161289247  0.0783422289537107  0.6059983018215378   T   T   T
  0.2547863383434951  0.0785485129685652  0.6050313961370318   T   T   T
  0.7547717018348943  0.5721899690482846  0.5053025487765224   T   T   T
  0.2547987730837671  0.5721164355490066  0.5066838752815828   T   T   T
  0.5043911814211600  0.2551468195695138  0.3564625714343730   T   T   T
  0.0042084588632172  0.2551567582673936  0.3564569692391863   T   T   T
  0.5042712405471894  0.7608678289498207  0.4490971816600533   T   T   T
  0.0048452651148337  0.7608475762201394  0.4490977174041855   T   T   T
  0.5036079442566163  0.7513092681200021  0.2591109905740087   T   T   T
  0.0047889721365896  0.7513046341576233  0.2591100271410329   T   T   T
  0.5043231170081086  0.8645150419727086  0.3572024473064197   T   T   T
  0.0042629099877306  0.8645086059772107  0.3571988214436408   T   T   T
  0.5043724650779952  0.3697970183506682  0.4500752384506653   T   T   T
  0.0047710736510918  0.3698055712307625  0.4500731082096672   T   T   T
  0.5035984292775770  0.3607524720834090  0.2597101351625321   T   T   T
  0.0047859901959875  0.3607565672216531  0.2597100445882468   T   T   T
  0.7546280711750301  0.0655211390795816  0.4905743609759001   T   T   T
  0.2546195301721938  0.0655090271004048  0.4899465057053018   T   T   T
  0.7541914238775372  0.0556805321938771  0.3007069247214819   T   T   T
  0.2541956391882295  0.0556894877905016  0.3006837106541265   T   T   T
  0.7543193333651217  0.5597246289551965  0.3907853982794468   T   T   T
  0.2543312383759589  0.5597701613268287  0.3907153139022276   T   T   T
  0.7545435885352193  0.0651738571765766  0.4156220266466804   T   T   T
  0.2545501879231554  0.0654379750985990  0.4157215717935789   T   T   T
  0.7542663076592604  0.5600680117311353  0.3155324236748915   T   T   T
  0.2542799397343434  0.5599036611735559  0.3159598578342991   T   T   T
  0.5051430082970962  0.2473853343757527  0.1673178926059156   T   T   T
  0.0033870646805269  0.2473828698296486  0.1673206896449963   T   T   T
  0.5039231494225290  0.7496258642834764  0.0666517513494316   T   T   T
  0.0047115439010915  0.7496258316353307  0.0666489293245653   T   T   T
  0.5051199215753698  0.8562780190864043  0.1678651231299265   T   T   T
  0.0034044530848483  0.8562844460929995  0.1678666724576980   T   T   T
  0.5039058966440203  0.3482200610636583  0.0671495097801405   T   T   T
  0.0047185571402535  0.3482179297017240  0.0671460301934182   T   T   T
  0.7543347590065769  0.0485026225102728  0.1114212479695519   T   T   T
  0.2543074519234294  0.0484955747974297  0.1113798577614711   T   T   T
  0.7542950837881581  0.5464118669559428  0.0102966708342480   T   T   T
  0.7542462868798130  0.5520220170719935  0.2010605909660773   T   T   T
  0.2542589404534816  0.5519386440441378  0.1988266421347171   T   T   T
  0.7541803832202315  0.0558296543319450  0.2265459050201891   T   T   T
  0.2541841196961716  0.0558878868298908  0.2266126866526608   T   T   T
  0.7542958243745481  0.5517309489614448  0.1219666717023557   T   T   T
  0.2542895538652051  0.5518365193661032  0.1249504240978501   T   T   T
 
