# Supplementary material for: A robust inorganic binder against corrosion and peel-off stress in electrocatalysis
Source: Chem Sci. 2024 Sep 18;15(41):16966–76. doi: 10.1039/d4sc04088k (PMC11423651; doi:10.1039/d4sc04088k)
Supplement: SC-015-D4SC04088K-s002 [file SC-015-D4SC04088K-s002.zip › optimized_geometries/7-layer_RuO2+OOH]

7-RuO2+OOH:-646.20861251                                   
    1.000000000000000     
     6.1195899999999996    0.0000000000000000    0.0000000000000000
     0.0000000000000000    6.3251499999999998    0.0000000000000000
     0.0000000000000000    0.0000000000000000   33.8516992999999999
Ru  O    H
28 58    1
Selective dynamics
Direct
  0.5017347343836612  0.5673716609184507  0.5431112413755027   T   T   T
  0.0076418800757699  0.5676592589615712  0.5428821469450793   T   T   T
  0.4975912150209169  0.0672946228999505  0.6452415478159074   T   T   T
  0.0124011240830237  0.0672642010915203  0.6455488536365507   T   T   T
  0.7547185583541630  0.0673342188978639  0.5491421863572726   T   T   T
  0.2544727018763361  0.0675125604437526  0.5483806588485872   T   T   T
  0.7551898741879732  0.5668310427215240  0.6342524454184092   T   T   T
  0.2572308319815622  0.5668115167180884  0.6393056438259120   T   T   T
  0.5052485384299249  0.5612412169319935  0.3529136589098311   T   T   T
  0.0018752288795251  0.5612607073870340  0.3529079050716176   T   T   T
  0.5041376773291538  0.0666135782637895  0.4535099675692968   T   T   T
  0.0041699185433966  0.0666064371579863  0.4535141873343842   T   T   T
  0.5032223216324114  0.0565896407488381  0.2639621379689571   T   T   T
  0.0033071670049320  0.0565882509936889  0.2639609306868529   T   T   T
  0.7536049809548024  0.0611563686600428  0.3588176434766305   T   T   T
  0.2535625570455714  0.0611872940034629  0.3588007852132249   T   T   T
  0.7541665615744876  0.5665396031161269  0.4481682269759851   T   T   T
  0.2542826279609886  0.5664514751584760  0.4474141296368395   T   T   T
  0.7532526352252659  0.5567112646828101  0.2579101017875438   T   T   T
  0.2532651666898507  0.5567325239976392  0.2572022057645292   T   T   T
  0.5096780877796805  0.5540674260518249  0.1616228944457976   T   T   T
  0.9971427643873580  0.5540669299357033  0.1616298352474709   T   T   T
  0.5041366884530788  0.0525705674379120  0.0762189271595296   T   T   T
  0.0031595481981514  0.0525741316636177  0.0762172625371803   T   T   T
  0.7534026327424310  0.0540825477046799  0.1706071734049157   T   T   T
  0.2534170498765412  0.0540898618498411  0.1704085176936120   T   T   T
  0.7536932322695337  0.5525729802605317  0.0608523199891802   T   T   T
  0.2536951819055918  0.5525853421706521  0.0614600338160313   T   T   T
  0.4705742741351372  0.5472970416798881  0.7132034151710829   T   T   T
  0.2561856283229295  0.5434961588021719  0.6957070358317169   T   T   T
  0.2537954650239627  0.5519916518368577  0.0106884008944773   T   T   T
  0.5046795200011124  0.2623061748039461  0.5471085124197024   T   T   T
  0.0046002198645246  0.2625771313595621  0.5468870332418961   T   T   T
  0.5083844720058651  0.7597062082349372  0.6405027407966094   T   T   T
  0.0031679479342109  0.7590920317480119  0.6410013348150159   T   T   T
  0.5043888846404111  0.8727252002905804  0.5469997243394931   T   T   T
  0.0048574711331810  0.8726836920462981  0.5467666908070856   T   T   T
  0.5082200605965004  0.3735591555596672  0.6389016578214092   T   T   T
  0.0017683052613113  0.3745859490375262  0.6401791930474584   T   T   T
  0.7545531920933269  0.0688016177885076  0.6763041699745237   T   T   T
  0.2555512579847784  0.0696985904512615  0.6819702815273504   T   T   T
  0.7563730934725850  0.5690210942739501  0.5790708999729488   T   T   T
  0.2535792512479275  0.5690232019516649  0.5820772309666523   T   T   T
  0.7558722087507341  0.0657915667405938  0.6065012691150182   T   T   T
  0.2541823899754700  0.0664010063525945  0.6053520876800738   T   T   T
  0.7540484459933067  0.5681945278185895  0.5062563112208032   T   T   T
  0.2550620036064393  0.5674450166161960  0.5056905467024767   T   T   T
  0.5038124188990573  0.2563405760127806  0.3565672936325394   T   T   T
  0.0033585185592515  0.2563900941491792  0.3565501654372246   T   T   T
  0.5042528413529362  0.7620550716459333  0.4493894891549502   T   T   T
  0.0042209944677918  0.7619939636624276  0.4494298773496775   T   T   T
  0.5027576234349987  0.7519763389437574  0.2591985651715337   T   T   T
  0.0037614085872477  0.7519514936894338  0.2591945175895667   T   T   T
  0.5037853537158608  0.8660147682739715  0.3572540050773484   T   T   T
  0.0033708535860071  0.8659917692005445  0.3572308507451166   T   T   T
  0.5043667172040520  0.3710401104142592  0.4498404803334579   T   T   T
  0.0041173634036775  0.3711088522740715  0.4498937654295017   T   T   T
  0.5027368790844813  0.3614082982095366  0.2596807549505452   T   T   T
  0.0037577136547017  0.3614359243611630  0.2596796855708556   T   T   T
  0.7541409203434580  0.0667082157574873  0.4906024915987336   T   T   T
  0.2543808414907631  0.0668107119424778  0.4904895241009379   T   T   T
  0.7532950516664825  0.0567265194829364  0.3008424525696369   T   T   T
  0.2533245104552855  0.0567127383483762  0.3007843355457471   T   T   T
  0.7537017386953898  0.5618217262509402  0.3911533941894068   T   T   T
  0.2536436936656181  0.5618044676092938  0.3901527542285746   T   T   T
  0.7541569259931716  0.0662021084683219  0.4158820872934761   T   T   T
  0.2540470043106593  0.0662372146686653  0.4158768154384131   T   T   T
  0.7534638223896938  0.5607831561958599  0.3153990001900671   T   T   T
  0.2535407504782055  0.5607547094904406  0.3160140615055366   T   T   T
  0.5045658301614295  0.2493953329458932  0.1675229647031050   T   T   T
  0.0022491080819455  0.2493973185101744  0.1675325881770959   T   T   T
  0.5030301027372975  0.7535641427847239  0.0667197683998315   T   T   T
  0.0043498390687352  0.7535647531236822  0.0667152465245467   T   T   T
  0.5045635418313705  0.8586813962384446  0.1678029977006298   T   T   T
  0.0022500276770015  0.8586855525732495  0.1678110559523810   T   T   T
  0.5030538892761846  0.3517501598940151  0.0668880087876248   T   T   T
  0.0043435421030647  0.3517481609262539  0.0668819000729235   T   T   T
  0.7536208901428872  0.0525151339486495  0.1114614489336299   T   T   T
  0.2535923808865785  0.0525086666019825  0.1114717232867412   T   T   T
  0.7537743033230859  0.5519889191782600  0.0101624900748682   T   T   T
  0.7533280822724661  0.5540366030137005  0.2013150879622018   T   T   T
  0.2533921902444813  0.5540415337337848  0.1987287773780083   T   T   T
  0.7532657200846358  0.0565150822968664  0.2266754074210832   T   T   T
  0.2532617938143437  0.0565155290297644  0.2266672588127154   T   T   T
  0.7534969388013042  0.5538812639511682  0.1217302761330693   T   T   T
  0.2534400626460196  0.5539647507675483  0.1253885950383405   T   T   T
  0.4454136294185909  0.4550010127078041  0.7360932844799754   T   T   T
 
