# Supplementary material for: A robust inorganic binder against corrosion and peel-off stress in electrocatalysis
Source: Chem Sci. 2024 Sep 18;15(41):16966–76. doi: 10.1039/d4sc04088k (PMC11423651; doi:10.1039/d4sc04088k)
Supplement: SC-015-D4SC04088K-s002 [file SC-015-D4SC04088K-s002.zip › optimized_geometries/7-layer_RuO2_CMOH]

7-RuO2_CMOH:-717.21617111               
    1.000000000000000     
     6.1195921897999996    0.0000000000000000    0.0000000000000000
     0.0000000000000000    6.3251494408000006    0.0000000000000000
     0.0000000000000000    0.0000000000000000   42.2115781772190033
Ru  Co  Mn  O    H
28  3   1  64    3
Selective dynamics
Direct
  0.2526412357372430  0.5368339144637566  0.1532141936978284   T   T   T
  0.7563597804075062  0.5350980549593412  0.1541127677756192   T   T   T
  0.2553989259278433  0.0387109133660321  0.2389488818061621   T   T   T
  0.7576923542087027  0.0390222064178140  0.2388319045236271   T   T   T
 -0.0001604655291200  0.0346428862110379  0.1590683062969360   T   T   T
  0.5030826621493524  0.0404339668375925  0.1631829825968271   T   T   T
  0.0073032784259934  0.5386704735579055  0.2320165666062870   T   T   T
  0.5040632268995598  0.5382708297764377  0.2320183498013123   T   T   T
  0.2557515437838599  0.5440575928798372  0.3087463473837234   T   T   T
  0.7555530333314178  0.5439991078589144  0.3086386356434419   T   T   T
  0.2551738503184592  0.5555351761642823  0.4613920122042408   T   T   T
  0.7551501753439757  0.5555858636266571  0.4612456807632980   T   T   T
  0.2556492100188262  0.0504721992814398  0.3901291231146805   T   T   T
  0.7556113125690231  0.0504830912070424  0.3900425674086669   T   T   T
  0.0057600721539685  0.0437120243779042  0.3140292031493185   T   T   T
  0.5059057180900054  0.0439105756512617  0.3139781670175901   T   T   T
  0.0045559511668236  0.0554797402130845  0.4660929444080519   T   T   T
  0.5057606694246732  0.0554747641435014  0.4660909334642604   T   T   T
  0.0062354522463808  0.5505729178626726  0.3852949017573394   T   T   T
  0.5050805372639924  0.5506206089149828  0.3852958813222219   T   T   T
  0.2544965882333047  0.5613546198005197  0.6121653198381646   T   T   T
  0.7544654441482974  0.5613520752785082  0.6126648277731911   T   T   T
  0.2547821273365444  0.0595204146406068  0.5420834620965953   T   T   T
  0.7547986514821223  0.0595287787682171  0.5429780150864939   T   T   T
  0.0128704426802411  0.0614069107068498  0.6202699116390689   T   T   T
  0.4962091499633629  0.0614045646920898  0.6202856097366505   T   T   T
  0.0042386885011924  0.5596419752538155  0.5378108301586845   T   T   T
  0.5052970201620709  0.5596227994237898  0.5378167729687877   T   T   T
  0.5074677995177642  0.2265001081312362  0.0683490133246566   T   T   T
 -0.0016613089160729  0.2281219693423600  0.0684306121210241   T   T   T
  0.7259371841169600  0.8154796740923573  0.0499402733485670   T   T   T
  0.2337057939767312  0.8091129123581118  0.0672304082811473   T   T   T
  0.4529070571195238  0.6472319411321922  0.0417834912293739   T   T   T
  0.7507915913764247  0.3369587030283051  0.0949465999093858   T   T   T
  0.0025950906424903  0.6765329470737993  0.0500821754854070   T   T   T
  0.2540386970101334  0.3375207225392212  0.0928695272724030   T   T   T
  0.7537788891495435  0.1178427136338412  0.0449835983978006   T   T   T
  0.0415172339563710  0.9499673991589478  0.0984502411475326   T   T   T
  0.2530833541520835  0.0787052717905895  0.0482455691800070   T   T   T
  0.5134144993484369  0.9031847875791117  0.0885501457262923   T   T   T
  0.2556026310703308  0.5380245674940850  0.2014903769924146   T   T   T
  0.7548925963285286  0.5377959644163587  0.2024844181871517   T   T   T
  0.2562069246505995  0.0430755755704213  0.2839634968172307   T   T   T
  0.7558861572874431  0.0429290005117519  0.2838676477650619   T   T   T
  0.2560780226733475  0.5398252541448950  0.2628766795751262   T   T   T
  0.7554765768938162  0.5394412168779917  0.2623565330877005   T   T   T
  0.2575423891035428  0.0380215519434753  0.1921591267557120   T   T   T
  0.7621296474720053  0.0400318109170182  0.1912885698621154   T   T   T
  0.0048700632079555  0.3374409590831893  0.1544439899902622   T   T   T
  0.5038133234307427  0.3393294226360034  0.1557997176261071   T   T   T
  0.0062786111149616  0.8422413882779066  0.2368884250807528   T   T   T
  0.5067463836158598  0.8434006620774074  0.2368817259788392   T   T   T
  0.0036038374542083  0.7318102585101584  0.1561356022346733   T   T   T
  0.5045889084879550  0.7373443631745018  0.1554489728221801   T   T   T
  0.0065181863122910  0.2357669024203674  0.2367040509699468   T   T   T
  0.5064943999904228  0.2342874870200413  0.2367825923125804   T   T   T
  0.2557448590160806  0.5498919337695692  0.3554874393081270   T   T   T
  0.7556079376381296  0.5499681794756298  0.3557115423678227   T   T   T
  0.2551817874283028  0.0556884881409536  0.4359350011695846   T   T   T
  0.7552586473542087  0.0556416959450890  0.4357886165562955   T   T   T
  0.2556134909129669  0.5506601627980147  0.4156788534165911   T   T   T
  0.7555862554238052  0.5506029513317483  0.4154384965993068   T   T   T
  0.2564859957654846  0.5439440838649140  0.1063197024969836   T   T   T
  0.7504808372646113  0.5418756578104535  0.1085749088243813   T   T   T
  0.2557925213174339  0.0444433375213973  0.3435553291479949   T   T   T
  0.7557795188616518  0.0443315543089886  0.3435909817645625   T   T   T
  0.2551300868966840  0.0557328000986341  0.4957090624234931   T   T   T
  0.7550703089060927  0.0558009721023717  0.4960124386820716   T   T   T
  0.0054266472623376  0.3489985047604300  0.3106243504756313   T   T   T
  0.5059506455067384  0.3489831867360990  0.3106954754899716   T   T   T
  0.0050599193200280  0.3602273440233180  0.4631629739259044   T   T   T
  0.5052622845936147  0.3601929066470521  0.4631519636279513   T   T   T
  0.0057011057499898  0.8549913731698842  0.3889309675705941   T   T   T
  0.5055703939780070  0.8550343759088533  0.3889442526434733   T   T   T
  0.0054497191116422  0.7389024661285593  0.3100758265858339   T   T   T
  0.5059814495623076  0.7390261243817334  0.3101663174600822   T   T   T
  0.0050615544048219  0.7510581668307055  0.4625929479979791   T   T   T
  0.5052567926499092  0.7510846048812430  0.4625887540735971   T   T   T
  0.0056975262324814  0.2459278880627950  0.3882334934811593   T   T   T
  0.5055877908709149  0.2458993044684800  0.3882273195983503   T   T   T
  0.2548355922810670  0.5596420028833694  0.5082222630249799   T   T   T
  0.7548341279616262  0.5597158495883100  0.5081450930105337   T   T   T
  0.2545632248886477  0.0615835414571193  0.5880555379587976   T   T   T
  0.7546021845261098  0.0615528047492043  0.5889003574289997   T   T   T
  0.2547298809752434  0.5594670686744261  0.5677930137812761   T   T   T
  0.7547098623917324  0.5594461748864363  0.5680584702830754   T   T   T
  0.2545191989190091  0.0613764237273531  0.6499206461299176   T   T   T
  0.7545673355210931  0.0613971743392581  0.6448376752788703   T   T   T
  0.0055685397464530  0.3703169260703186  0.6171631991580989   T   T   T
  0.5034163225267982  0.3702574299111164  0.6171871355488356   T   T   T
  0.0042153572732747  0.8646980934715260  0.5413064510648831   T   T   T
  0.5053616754494632  0.8646612544704929  0.5413098445606653   T   T   T
  0.0055375245069772  0.7526065715988547  0.6170520711552251   T   T   T
  0.5034217177107176  0.7526672865649950  0.6170721859650480   T   T   T
  0.0042084226780843  0.2543919782728120  0.5409589952567223   T   T   T
  0.5053720128827043  0.2544083356978541  0.5409561750357987   T   T   T
  0.5372250820069957  0.8170294106942632  0.1074506304390479   T   T   T
 -0.0825924036283734  0.8516676636480048  0.0995192287250619   T   T   T
  0.3961200910300806  0.6115795569527190  0.0208801324255363   T   T   T
 
