# Supplementary material for: A robust inorganic binder against corrosion and peel-off stress in electrocatalysis
Source: Chem Sci. 2024 Sep 18;15(41):16966–76. doi: 10.1039/d4sc04088k (PMC11423651; doi:10.1039/d4sc04088k)
Supplement: SC-015-D4SC04088K-s002 [file SC-015-D4SC04088K-s002.zip › optimized_geometries/7-layer_RuO2_CMOH+H2O]

7-RuO2_CMOH+H2O:-732.73644655                        
    1.000000000000000     
     6.1195921897999996    0.0000000000000000    0.0000000000000000
     0.0000000000000000    6.3251494408000006    0.0000000000000000
     0.0000000000000000    0.0000000000000000   42.2115781772190033
Ru Co  Mn O  H
28  3  1  65 5
Selective dynamics
Direct
  0.2513506661750725  0.5422134224769680  0.1544287913033768   T   T   T
  0.7529491744874818  0.5404414142046777  0.1538749058237658   T   T   T
  0.2523159010338409  0.0428098232440655  0.2387582678329947   T   T   T
  0.7554271144619239  0.0430484368213439  0.2388550258341978   T   T   T
  0.0025517225416941  0.0424986106221031  0.1595798873331160   T   T   T
  0.5031484077035906  0.0459438153372556  0.1629514512203938   T   T   T
  0.0029359692837151  0.5428370286627416  0.2322656143274468   T   T   T
  0.5050389978329396  0.5424813401268203  0.2322479742009965   T   T   T
  0.2545916302248856  0.5459946485992092  0.3087774727624978   T   T   T
  0.7544680740813551  0.5458954556087824  0.3088604439441351   T   T   T
  0.2546883050419539  0.5589475010226258  0.4614491612894719   T   T   T
  0.7546636234418046  0.5588560510853230  0.4611033373804670   T   T   T
  0.2545697781320920  0.0525274487372007  0.3899772510245629   T   T   T
  0.7545745260511845  0.0525940590953410  0.3899885834493955   T   T   T
  0.0045065608175451  0.0455662051390766  0.3139147603183557   T   T   T
  0.5044929571545308  0.0457582576541275  0.3138888839339430   T   T   T
  0.0042521398344713  0.0589888431219416  0.4659445455890827   T   T   T
  0.5051359029573360  0.0589955745167585  0.4659425754175707   T   T   T
  0.0043503387312495  0.5526165897486616  0.3853347914563317   T   T   T
  0.5048796733922986  0.5526900300946180  0.3853277422318563   T   T   T
  0.2527096399949296  0.5586863602866787  0.6108995703215563   T   T   T
  0.7535783861509112  0.5555479388398131  0.6138836280826003   T   T   T
  0.2542296899079474  0.0632697085193718  0.5417880986070710   T   T   T
  0.7542786157372312  0.0625404336550452  0.5429978406630823   T   T   T
  0.0136314358814900  0.0579042355953720  0.6197557039150269   T   T   T
  0.4932383516201427  0.0582115464897991  0.6197404468387232   T   T   T
  0.0005781335127093  0.5636493830690882  0.5376860682422747   T   T   T
  0.5081936959468931  0.5636986218662994  0.5376762595165728   T   T   T
  0.4943475394574018  0.2405128158192688  0.0684530666210361   T   T   T
 -0.0019744637012939  0.2955411487382283  0.0614888607488311   T   T   T
  0.7589865858346962  0.8372637466159988  0.0581217284041381   T   T   T
  0.2369054251994790  0.8080191433330272  0.0659965694585714   T   T   T
  0.4872712819297123  0.6622033407986957  0.0434707729221897   T   T   T
  0.7488689603484667  0.3477924038450747  0.0928210572005709   T   T   T
  0.9924579237240586  0.6478159335353293  0.0503038167684721   T   T   T
  0.2472540330561756  0.3519023637931893  0.0939924762957965   T   T   T
  0.7490724209449618  0.1115319171872351  0.0456103610348222   T   T   T
  0.0121434007629759  0.9174940254142859  0.0961656816057736   T   T   T
  0.2472580165457198  0.1258654961683554  0.0477608139200394   T   T   T
  0.5041330802259103  0.9193179090669349  0.0891623482892894   T   T   T
  0.2542971939984678  0.5425944119094461  0.2024593348577643   T   T   T
  0.7536199651695226  0.5428146946473446  0.2020143586589246   T   T   T
  0.2548281452384217  0.0455777493426795  0.2837964816174486   T   T   T
  0.7540867591992159  0.0454358829862769  0.2838354473108725   T   T   T
  0.2546733916839519  0.5430445693809386  0.2625976445725026   T   T   T
  0.7535009903639722  0.5428888633161094  0.2629241729791569   T   T   T
  0.2465122755881455  0.0431235513466470  0.1913201996281137   T   T   T
  0.7607880318955221  0.0449922371216446  0.1912742133797876   T   T   T
  0.0029370098709067  0.3436977154961854  0.1546126386298007   T   T   T
  0.5020181556705811  0.3448698218279604  0.1562370478798702   T   T   T
  0.0036485698465436  0.8461955239047504  0.2368998264259109   T   T   T
  0.5041966534842161  0.8480766772706794  0.2367055197194524   T   T   T
  0.0017620516159124  0.7378860510820892  0.1561247460299025   T   T   T
  0.5029371481756669  0.7431699453147569  0.1559120720459390   T   T   T
  0.0038295041761191  0.2399271820493212  0.2367702067796597   T   T   T
  0.5039644181196985  0.2377602833729554  0.2366639687178425   T   T   T
  0.2547210189898328  0.5516600993902426  0.3557205653456343   T   T   T
  0.7544948161937051  0.5517722870404137  0.3555757798198733   T   T   T
  0.2546723306211941  0.0584472842724650  0.4357730103092702   T   T   T
  0.7546765608884179  0.0584305402327124  0.4357312358077942   T   T   T
  0.2547024682051119  0.5532769137709092  0.4155227146152118   T   T   T
  0.7545757897759615  0.5533101916997382  0.4155214822607589   T   T   T
  0.2647430280365661  0.5530180102144556  0.1083313467731358   T   T   T
  0.7395783458827214  0.5487995811307541  0.1079252566971428   T   T   T
  0.2544738936944311  0.0462490625541639  0.3434602480110596   T   T   T
  0.7546271936355263  0.0460806849346140  0.3434832263287236   T   T   T
  0.2546150841944074  0.0610137095937861  0.4955448417400319   T   T   T
  0.7546174453014934  0.0615664489848923  0.4958409936584118   T   T   T
  0.0046667942885568  0.3508666853748303  0.3106521602932169   T   T   T
  0.5043821478504865  0.3508657022832191  0.3107323359993355   T   T   T
  0.0048806494371702  0.3636739356926614  0.4629884866368749   T   T   T
  0.5045052686863180  0.3636142358606909  0.4629877645873808   T   T   T
  0.0045608841204213  0.8570811132438793  0.3888637258959876   T   T   T
  0.5045905369022617  0.8571742937869201  0.3888651840272424   T   T   T
  0.0046543959450064  0.7408352997587201  0.3101425685523311   T   T   T
  0.5043823409114009  0.7409354813763708  0.3102179780526345   T   T   T
  0.0048369275387714  0.7545509858612192  0.4625959874095052   T   T   T
  0.5045660194847946  0.7545995010160077  0.4625935759334482   T   T   T
  0.0045563336678412  0.2479455313821089  0.3881703418721036   T   T   T
  0.5046167831416063  0.2478803847246729  0.3881536787945292   T   T   T
  0.2544624974588199  0.5616256464454802  0.5084910968264496   T   T   T
  0.7545056516202479  0.5615711856816488  0.5077159700558553   T   T   T
  0.2536171099680816  0.0549565683621878  0.5874635010929162   T   T   T
  0.7534906036032359  0.0551929912083461  0.5891033574811212   T   T   T
  0.2545041964593251  0.5669136616312043  0.5666078889316775   T   T   T
  0.7540344417619380  0.5691714360594694  0.5688318725451844   T   T   T
  0.2537011282889088  0.0742092467006945  0.6496807382831561   T   T   T
  0.7533937320190413  0.0767219294848868  0.6456795362102355   T   T   T
  0.0076412277635177  0.3653999392490400  0.6144028663363276   T   T   T
  0.4988798917160869  0.3655664171645981  0.6143336059314910   T   T   T
  0.0032593300507285  0.8684969109322033  0.5405788496517393   T   T   T
  0.5053233573370370  0.8685071407150925  0.5405692102819390   T   T   T
  0.0051501584334695  0.7495116005377522  0.6180676288805613   T   T   T
  0.5010095921607391  0.7492546479652855  0.6185245053497621   T   T   T
  0.0030299346683267  0.2580120163188712  0.5413451293006696   T   T   T
  0.5055351863694774  0.2580001043854201  0.5413242103877363   T   T   T
  0.7604438708154688  0.4873880904613700  0.6646654853888114   T   T   T
  0.5214639055088736  0.8404159825660342  0.1089322861101515   T   T   T
  0.9681103597459825  0.7851831586421641  0.1065661459067984   T   T   T
  0.4652915310668886  0.6248380323607547  0.0213081833729229   T   T   T
  0.6287850647366046  0.5363349182238656  0.6754490545888827   T   T   T
  0.7528726014789375  0.3281225393726251  0.6636689176762283   T   T   T
 
