# Supplementary material for: A robust inorganic binder against corrosion and peel-off stress in electrocatalysis
Source: Chem Sci. 2024 Sep 18;15(41):16966–76. doi: 10.1039/d4sc04088k (PMC11423651; doi:10.1039/d4sc04088k)
Supplement: SC-015-D4SC04088K-s002 [file SC-015-D4SC04088K-s002.zip › optimized_geometries/7-layer_RuO2_CMOH+O]

7-RuO2_CMOH:-723.29501386                        
    1.000000000000000     
     6.1195921897999996    0.0000000000000000    0.0000000000000000
     0.0000000000000000    6.3251494408000006    0.0000000000000000
     0.0000000000000000    0.0000000000000000   42.2115781772190033
Ru  Co  Mn  O  H
28   3  1  65  3
Selective dynamics
Direct
  0.2526254124684483  0.5389952092675292  0.1540184157761794   T   T   T
  0.7524700970378849  0.5378067429190881  0.1528793318207288   T   T   T
  0.2523874209453996  0.0484683271473712  0.2386205730285142   T   T   T
  0.7529670007773908  0.0486050524692902  0.2388480113682850   T   T   T
  0.0015016469360023  0.0450492545011377  0.1612790979194408   T   T   T
  0.5029512955524758  0.0447662201565449  0.1618649587852999   T   T   T
  0.0016831342641307  0.5491367530081022  0.2316555032768937   T   T   T
  0.5036265723925106  0.5490172754837328  0.2316342225887478   T   T   T
  0.2528525995967895  0.5552840612952430  0.3083660185013542   T   T   T
  0.7528278880095947  0.5553364017004261  0.3084338685574719   T   T   T
  0.2531526470216547  0.5624600197551627  0.4614526150021618   T   T   T
  0.7531613434647378  0.5624160629072995  0.4606612665424142   T   T   T
  0.2530225145826995  0.0570225607292179  0.3896218253350728   T   T   T
  0.7530250958863299  0.0570920140422023  0.3895948044825520   T   T   T
  0.0027473585473193  0.0553956644785951  0.3136479544217085   T   T   T
  0.5029538822171702  0.0554403685603234  0.3136457853541644   T   T   T
  0.0024704562657393  0.0623064321398664  0.4655188964383854   T   T   T
  0.5038771846183845  0.0623160696010575  0.4655186022580693   T   T   T
  0.0030472659452996  0.5570353538323715  0.3850147997178299   T   T   T
  0.5029710579677529  0.5570459104444925  0.3850154115829469   T   T   T
  0.2531340371602058  0.5687081413930384  0.6093877997283356   T   T   T
  0.7531237178973590  0.5688464278801613  0.6188007306719069   T   T   T
  0.2531801122275628  0.0668774818188469  0.5411576342621653   T   T   T
  0.7531725386939150  0.0668428395533630  0.5424470461652522   T   T   T
  0.0117278256298340  0.0687436029396803  0.6192046056674465   T   T   T
  0.4945926275018636  0.0687494298039040  0.6192022658287583   T   T   T
 -0.0045130479317994  0.5669896707114328  0.5375718972318322   T   T   T
  0.5109015590437823  0.5669865259438209  0.5375751139164882   T   T   T
  0.5019001289069484  0.1892728877668217  0.0694143994167604   T   T   T
  0.0027051327498638  0.2035422669212085  0.0677903161464845   T   T   T
  0.7632205817171049  0.7793338468855093  0.0607628492769670   T   T   T
  0.2431131791170749  0.7606470068493216  0.0659654902505544   T   T   T
  0.4941390795440401  0.6065416661169085  0.0448482932209514   T   T   T
  0.7534073973707309  0.3052252036523027  0.0951501097925852   T   T   T
  0.0092926521037294  0.6160234103475364  0.0486987749851991   T   T   T
  0.2522039712230647  0.3048021458320239  0.0955459414991719   T   T   T
  0.7524732783528980  0.0535370471540735  0.0475442439281726   T   T   T
  0.0167557777911606  0.8889130258749601  0.0930560598687918   T   T   T
  0.2514424532808904  0.0472482955308885  0.0483375349744098   T   T   T
  0.5040942162454480  0.8737491433928973  0.0903991683526607   T   T   T
  0.2525808193444672  0.5525134206799419  0.2016641639289886   T   T   T
  0.7526093176333349  0.5526812931503535  0.2013678231392813   T   T   T
  0.2529210258076173  0.0553045478711194  0.2836181063246453   T   T   T
  0.7527822343890964  0.0552838600128798  0.2836858675985675   T   T   T
  0.2528006552674405  0.5491546048281566  0.2621501484678169   T   T   T
  0.7525786781016275  0.5490327075255036  0.2623614408825571   T   T   T
  0.2515183916231927  0.0389909464793710  0.1912702351978359   T   T   T
  0.7542398822385223  0.0396464652465381  0.1912729108634220   T   T   T
  0.0027523425789477  0.3443496458807719  0.1562922378391578   T   T   T
  0.5025771688839690  0.3440498400248621  0.1566468863609568   T   T   T
  0.0026076905611244  0.8527684941083675  0.2370187407262550   T   T   T
  0.5027875424533897  0.8531355708229201  0.2369811798108892   T   T   T
  0.0019252267522819  0.7386524705902635  0.1533959801504375   T   T   T
  0.5029594245698339  0.7403370034011899  0.1532652460611354   T   T   T
  0.0026898570403504  0.2450371623683591  0.2359574209524074   T   T   T
  0.5026729763171034  0.2446192672794301  0.2359511607187959   T   T   T
  0.2529675757813017  0.5577962575964465  0.3553613531193482   T   T   T
  0.7529933212600393  0.5576381237050897  0.3552318754970942   T   T   T
  0.2531584061712681  0.0621698583097762  0.4353967777150624   T   T   T
  0.7531590105582630  0.0621632925574966  0.4353331367410669   T   T   T
  0.2530390701699554  0.5574518844226904  0.4154896630576811   T   T   T
  0.7530467755158464  0.5573257672211441  0.4151859730617841   T   T   T
  0.2574102142325781  0.5166078546970347  0.1066425846914359   T   T   T
  0.7505681375325312  0.5179778043806096  0.1064429382377656   T   T   T
  0.2528768689107341  0.0541813570796743  0.3431433119879381   T   T   T
  0.7528757852118807  0.0542156683206854  0.3431545192917665   T   T   T
  0.2531876749973710  0.0626928252326346  0.4949621488624147   T   T   T
  0.7531803367312778  0.0626521851934945  0.4954200489666742   T   T   T
  0.0031381330275066  0.3602798321698228  0.3103335420029409   T   T   T
  0.5025458657228113  0.3602984639274510  0.3103556939345076   T   T   T
  0.0032733893133365  0.3669125551369851  0.4628302428134587   T   T   T
  0.5030405300457527  0.3668953098257279  0.4628321037916063   T   T   T
  0.0030908844216362  0.8616627826054819  0.3884290609526539   T   T   T
  0.5029570963475669  0.8616484611389920  0.3884336990018500   T   T   T
  0.0030948374651025  0.7502472566812024  0.3097788293409998   T   T   T
  0.5025974033232743  0.7502636952497727  0.3097977957495602   T   T   T
  0.0033270396648804  0.7579285171366095  0.4622489651433085   T   T   T
  0.5030167739119140  0.7579515866184779  0.4622482815973449   T   T   T
  0.0031417224118563  0.2526397550917316  0.3879472954864084   T   T   T
  0.5029006249080841  0.2526482205709868  0.3879476505792614   T   T   T
  0.2531748967593364  0.5668430099756262  0.5083489227452140   T   T   T
  0.7532034622463294  0.5668530705493071  0.5072537250433284   T   T   T
  0.2531617650013820  0.0690204889067566  0.5871653767195958   T   T   T
  0.7531666765222955  0.0690415959849298  0.5879717309595212   T   T   T
  0.2531659600501775  0.5668919418761494  0.5654424883396364   T   T   T
  0.7531742676617080  0.5670753043170460  0.5705773101925322   T   T   T
  0.2531488972587584  0.0681840215378074  0.6487307626752276   T   T   T
  0.7531515199181021  0.0686407563658701  0.6435388652784425   T   T   T
  0.0090500138745577  0.3764109580239166  0.6153797508729388   T   T   T
  0.4972202947560626  0.3763995412644905  0.6153678716750363   T   T   T
  0.0019266973589541  0.8719421818899292  0.5406367502215932   T   T   T
  0.5044355056244346  0.8719496276356317  0.5406349069798527   T   T   T
  0.0089470041622272  0.7612267786134826  0.6151399380164866   T   T   T
  0.4973203595198460  0.7612383188547077  0.6151303481375839   T   T   T
  0.0018533987729939  0.2618933088686004  0.5402683452793483   T   T   T
  0.5045140435932661  0.2618747692855900  0.5402665428090325   T   T   T
  0.7530223560255946  0.5701472382386124  0.6593590249788002   T   T   T
  0.5116723909656871  0.8057277573933527  0.1112716928692847   T   T   T
 -0.0046563244374202  0.7991177713754710  0.1118535077225064   T   T   T
  0.4757352416954443  0.5796433119383072  0.0222494269103538   T   T   T
 
