# Supplementary material for: A robust inorganic binder against corrosion and peel-off stress in electrocatalysis
Source: Chem Sci. 2024 Sep 18;15(41):16966–76. doi: 10.1039/d4sc04088k (PMC11423651; doi:10.1039/d4sc04088k)
Supplement: SC-015-D4SC04088K-s002 [file SC-015-D4SC04088K-s002.zip › optimized_geometries/7-layer_RuO2_CMOH+OH]

7-RuO2_CMOH+OH:-728.09128320                       
    1.000000000000000     
     6.1195921897999996    0.0000000000000000    0.0000000000000000
     0.0000000000000000    6.3251494408000006    0.0000000000000000
     0.0000000000000000    0.0000000000000000   42.2115781772190033
Ru  Co  Mn  O      H
28  3   1   65     4
Selective dynamics
Direct
  0.2517079055817513  0.5317671742824678  0.1542977667986761   T   T   T
  0.7529250139646619  0.5299039221725247  0.1535386466362627   T   T   T
  0.2517524750646991  0.0389138513914198  0.2386325640068873   T   T   T
  0.7547155983475370  0.0391682140423069  0.2387125142241133   T   T   T
  0.0024748066077355  0.0329396782650181  0.1600739022833698   T   T   T
  0.5026664712617226  0.0359344657914509  0.1626391084112162   T   T   T
  0.0022374758055121  0.5392530767388889  0.2320425024756503   T   T   T
  0.5043536991862878  0.5388723405153948  0.2320498399257220   T   T   T
  0.2536392750216674  0.5475988449065097  0.3086400406715434   T   T   T
  0.7535309767605053  0.5475754064747954  0.3085905315585094   T   T   T
  0.2534771151034576  0.5608229428454725  0.4613432412507860   T   T   T
  0.7535785692843454  0.5607455476732309  0.4608856745276579   T   T   T
  0.2535619241891436  0.0546088738585685  0.3897795034029354   T   T   T
  0.7535510112151449  0.0546422351587707  0.3897708194622340   T   T   T
  0.0033320745288080  0.0474599508850185  0.3137347625723222   T   T   T
  0.5036472023051507  0.0475554156333535  0.3137109059405541   T   T   T
  0.0029626363554804  0.0607234665197802  0.4657510191583384   T   T   T
  0.5043224203281713  0.0607418107231576  0.4657534734806313   T   T   T
  0.0024600571288725  0.5547267645991319  0.3851753781711967   T   T   T
  0.5046408690333688  0.5548257838858400  0.3851608173829575   T   T   T
  0.2529742981794072  0.5660652037509202  0.6099130898875594   T   T   T
  0.7536581644690962  0.5660963492874651  0.6156296754380359   T   T   T
  0.2534060076331963  0.0647699037598179  0.5415404715042798   T   T   T
  0.7533167599791984  0.0647085766776807  0.5427642528794406   T   T   T
  0.0117509627273699  0.0660561063443282  0.6197782818247359   T   T   T
  0.4939342274840996  0.0661026451772807  0.6199191494380663   T   T   T
 -0.0024711939466100  0.5648728676772198  0.5375379719109611   T   T   T
  0.5095586680917084  0.5648208865009452  0.5375167965394616   T   T   T
  0.4948038072044694  0.2165446803165558  0.0695566090626326   T   T   T
  0.0009780029698273  0.2872501086288411  0.0602928136183569   T   T   T
  0.7610124738971098  0.8159366062210727  0.0588273997173351   T   T   T
  0.2365048445842239  0.7843122743094667  0.0647465503345001   T   T   T
  0.4885234157351105  0.6417620934230542  0.0431175047499759   T   T   T
  0.7493006419823205  0.3219142224804152  0.0934306987583984   T   T   T
 -0.0075338070535769  0.6150239203506170  0.0492856303756921   T   T   T
  0.2523586441307370  0.3268918274475091  0.0951043974740621   T   T   T
  0.7491832804600161  0.0875815177407426  0.0456085440114634   T   T   T
  0.0106767387566185  0.8944352465987460  0.0940432775694764   T   T   T
  0.2528860159209198  0.1122123123040289  0.0477468573117194   T   T   T
  0.5045876776529123  0.8992198524060228  0.0887364988312380   T   T   T
  0.2536673234101840  0.5400567426209852  0.2022386545724182   T   T   T
  0.7532402777168385  0.5402611730135497  0.2017947939531443   T   T   T
  0.2538548613127782  0.0469699799648693  0.2836867266430173   T   T   T
  0.7531429340171431  0.0468705415607313  0.2836630738162993   T   T   T
  0.2539037144983388  0.5398948888853451  0.2623920809408659   T   T   T
  0.7527703918237404  0.5397588082271930  0.2626739054542774   T   T   T
  0.2460290979588733  0.0321806605813717  0.1910700288456103   T   T   T
  0.7605473834193104  0.0335010789101858  0.1911482354656428   T   T   T
  0.0028807912190774  0.3337518215832356  0.1552689692285575   T   T   T
  0.5021841872594885  0.3352790775770667  0.1567694099478802   T   T   T
  0.0030966413536779  0.8424405453341706  0.2370876903274622   T   T   T
  0.5034628643727945  0.8442599912030992  0.2369009475839076   T   T   T
  0.0017726907879663  0.7288557209058820  0.1549420017240607   T   T   T
  0.5031613241800297  0.7336559506948037  0.1548553403368667   T   T   T
  0.0033217916582536  0.2360209291110134  0.2362329884954343   T   T   T
  0.5031726251538253  0.2339485042142433  0.2361204433486688   T   T   T
  0.2535946223714323  0.5546551913802771  0.3557268482785646   T   T   T
  0.7535218503970579  0.5544956542615238  0.3551856547833767   T   T   T
  0.2536301297350364  0.0609821483366916  0.4356135153960603   T   T   T
  0.7535889498643795  0.0608967555486393  0.4355186385105106   T   T   T
  0.2537129195386834  0.5549451116557285  0.4152425731148025   T   T   T
  0.7534160563022660  0.5549970119004416  0.4154891573434635   T   T   T
  0.2699800419870916  0.5321065388888869  0.1082854228678540   T   T   T
  0.7380630358187467  0.5264363276820616  0.1076193188568757   T   T   T
  0.2534128201434518  0.0475125054089190  0.3432522276421816   T   T   T
  0.7536192436873224  0.0475224279541317  0.3432750295129832   T   T   T
  0.2535492418160150  0.0609609357970207  0.4952484578767486   T   T   T
  0.7536096607454668  0.0608758932052873  0.4956976437369025   T   T   T
  0.0038853043877977  0.3525092387103793  0.3105931767221465   T   T   T
  0.5032833126029913  0.3524835181263974  0.3106654793767878   T   T   T
  0.0037628655957531  0.3653769356532934  0.4629274525896447   T   T   T
  0.5032804263084885  0.3654392651414784  0.4629204367783755   T   T   T
  0.0034213385376944  0.8592436178412687  0.3887388805893709   T   T   T
  0.5036678654068684  0.8593406339874661  0.3887218582223964   T   T   T
  0.0039392313710873  0.7426060759156189  0.3097571762403664   T   T   T
  0.5032143838798800  0.7426430686612161  0.3098312356318991   T   T   T
  0.0038558544947419  0.7563322575456922  0.4622928143932798   T   T   T
  0.5032409003983900  0.7562711182909010  0.4622899052683844   T   T   T
  0.0034372542760853  0.2500420375438334  0.3879213438162530   T   T   T
  0.5036445745742270  0.2499958280794184  0.3878892256900195   T   T   T
  0.2537075000620282  0.5649486137209782  0.5083452031428457   T   T   T
  0.7536566388119319  0.5651504450306533  0.5073554504146890   T   T   T
  0.2532453819364424  0.0664488268148067  0.5877010293045662   T   T   T
  0.7524336116558227  0.0664076281023024  0.5883612716079449   T   T   T
  0.2540143761210857  0.5643478561982296  0.5658488035079350   T   T   T
  0.7529158856563211  0.5646294020805069  0.5695175701269940   T   T   T
  0.2529211504498138  0.0658311157111743  0.6495538308610758   T   T   T
  0.7532529596713068  0.0658436014214194  0.6440109590142572   T   T   T
  0.0082212327218918  0.3742378112374157  0.6155561648898628   T   T   T
  0.4987933350015951  0.3748166213108071  0.6162341346722827   T   T   T
  0.0024689748852831  0.8701441425936983  0.5409231985843237   T   T   T
  0.5043345170993386  0.8700799411230259  0.5408593612594594   T   T   T
  0.0081646574469056  0.7581175125666352  0.6153328103977016   T   T   T
  0.4987426623586179  0.7574996437513407  0.6160789327359871   T   T   T
  0.0023389316790960  0.2594278541175581  0.5405556163717771   T   T   T
  0.5044990581302394  0.2594271808311763  0.5404831649329578   T   T   T
  0.7692995386894680  0.5675752159157469  0.6608948839800047   T   T   T
  0.5183966055739649  0.8300578386057058  0.1093488167754516   T   T   T
 -0.0201115398565178  0.7691517007680081  0.1070215665897715   T   T   T
  0.4716450177400528  0.5987872599612092  0.0210906528064647   T   T   T
  0.6261282841444925  0.5693314101276828  0.6712024919169293   T   T   T
 
