# Supplementary material for: A robust inorganic binder against corrosion and peel-off stress in electrocatalysis
Source: Chem Sci. 2024 Sep 18;15(41):16966–76. doi: 10.1039/d4sc04088k (PMC11423651; doi:10.1039/d4sc04088k)
Supplement: SC-015-D4SC04088K-s002 [file SC-015-D4SC04088K-s002.zip › optimized_geometries/7-layer_RuO2_CMOH+OOH]

7-RuO2_CMOH+OOH:-732.54126070                          
    1.000000000000000     
     6.1195921897999996    0.0000000000000000    0.0000000000000000
     0.0000000000000000    6.3251494408000006    0.0000000000000000
     0.0000000000000000    0.0000000000000000   42.2115781772190033
Ru  Co  Mn  O    H
28  3   1  66    4
Selective dynamics
Direct
  0.2517136041024733  0.5338240599489292  0.1541290062462801   T   T   T
  0.7522923975326197  0.5321343829230414  0.1532251168134746   T   T   T
  0.2516451560205678  0.0432275534870586  0.2386474597425218   T   T   T
  0.7537474288548599  0.0433916282819988  0.2387786424067687   T   T   T
  0.0019294713221148  0.0365655354658308  0.1606341617069786   T   T   T
  0.5024241239839395  0.0383665782551539  0.1624058901517450   T   T   T
  0.0010438753957929  0.5437154516284046  0.2319509204699481   T   T   T
  0.5044328885860079  0.5433715631828328  0.2319695953864531   T   T   T
  0.2530270247229982  0.5520622682596310  0.3085475239723240   T   T   T
  0.7529766539766470  0.5520687568370247  0.3085955705417822   T   T   T
  0.2534505830451870  0.5622160356443142  0.4612303524524243   T   T   T
  0.7533157661264480  0.5621519778327587  0.4609322252428620   T   T   T
  0.2532552874205009  0.0565629782810348  0.3897643431390852   T   T   T
  0.7532820367140510  0.0565800762949998  0.3897614724389693   T   T   T
  0.0028237452544668  0.0521260334031078  0.3137377874281584   T   T   T
  0.5032512567083508  0.0521748337015162  0.3137277006899595   T   T   T
  0.0027302478750741  0.0621336950849486  0.4657245717234112   T   T   T
  0.5040787915247606  0.0621555302271775  0.4657222969373250   T   T   T
  0.0022882659457438  0.5566040799258749  0.3851118083898489   T   T   T
  0.5043599721469619  0.5566852233825158  0.3850976430602254   T   T   T
  0.2527735680632259  0.5663891886775221  0.6099905273114734   T   T   T
  0.7509225092846247  0.5664110764878670  0.6151064832679948   T   T   T
  0.2533548436680880  0.0654408246626815  0.5415173528948607   T   T   T
  0.7534807258871008  0.0655222916281734  0.5426882967079960   T   T   T
  0.0128817419030501  0.0665890089615760  0.6198763873951428   T   T   T
  0.4944806309621199  0.0666415546038873  0.6197110299018450   T   T   T
 -0.0007974680140132  0.5656152242342322  0.5373257056221593   T   T   T
  0.5077493555382180  0.5654699091477187  0.5374944627809232   T   T   T
  0.4991235859679427  0.2075069043064030  0.0691495674139942   T   T   T
  0.0044538092839044  0.2645213488559888  0.0612886526508563   T   T   T
  0.7658335055805753  0.8003341113101046  0.0595607404922693   T   T   T
  0.2419095958644440  0.7740021520604484  0.0650927132095679   T   T   T
  0.4923220632576732  0.6296835690798341  0.0434739429881259   T   T   T
  0.7505824377880844  0.3160697732062278  0.0938633440980012   T   T   T
 -0.0038898010946466  0.6071408401133996  0.0496691597871729   T   T   T
  0.2529752679489988  0.3208480742894155  0.0948355610861914   T   T   T
  0.7506531086742063  0.0788087112126544  0.0464282741244415   T   T   T
  0.0157555391526115  0.8938765398351876  0.0931756342170242   T   T   T
  0.2584960856964223  0.0987551094983566  0.0475212644736724   T   T   T
  0.5085034456081370  0.8893086019488585  0.0891143636874718   T   T   T
  0.2531971479052308  0.5451936177521612  0.2022627246114481   T   T   T
  0.7525094173815211  0.5456928219739071  0.2015217249162582   T   T   T
  0.2532392684682440  0.0517988897865425  0.2837053661666287   T   T   T
  0.7527626670828490  0.0517090818900576  0.2836915195547497   T   T   T
  0.2532745584370605  0.5442715145380914  0.2622176558332992   T   T   T
  0.7523922466839531  0.5442554361366772  0.2627366384585506   T   T   T
  0.2474701731819254  0.0338573500875376  0.1911907421254466   T   T   T
  0.7579268224015865  0.0349794215507895  0.1912423969389454   T   T   T
  0.0027440157707250  0.3364860282000129  0.1557271354632294   T   T   T
  0.5016569841271997  0.3378006968183664  0.1569162809012127   T   T   T
  0.0024931427754209  0.8471498669595018  0.2371837093193649   T   T   T
  0.5029695195602744  0.8484376683071607  0.2370403732951701   T   T   T
  0.0014669043497233  0.7325392331045500  0.1543888869742066   T   T   T
  0.5025759662760206  0.7357313620654431  0.1542635285936421   T   T   T
  0.0025963892448835  0.2400238249478628  0.2360956389285204   T   T   T
  0.5028095050376197  0.2385321095152986  0.2360588218073396   T   T   T
  0.2534013559916514  0.5569993914939837  0.3556589541949287   T   T   T
  0.7531381705871492  0.5568755239505367  0.3551291377066825   T   T   T
  0.2533328855263144  0.0620504131157448  0.4355825662957643   T   T   T
  0.7534378842268783  0.0620418751928986  0.4354941311095015   T   T   T
  0.2534409029663239  0.5570752718463988  0.4151777302709140   T   T   T
  0.7533030008926447  0.5570931267627142  0.4154593360902381   T   T   T
  0.2664497129450361  0.5263765315171134  0.1080528003102433   T   T   T
  0.7397788794248091  0.5219896769970265  0.1073473716887689   T   T   T
  0.2530326494782140  0.0516428214521335  0.3432441379554626   T   T   T
  0.7531522251476204  0.0517084530810817  0.3432931614278616   T   T   T
  0.2535341659562896  0.0625111587585423  0.4952307795590549   T   T   T
  0.7533164826517875  0.0626037365200883  0.4956446718880494   T   T   T
  0.0034648001048128  0.3570543092256539  0.3105274318258466   T   T   T
  0.5025949112607137  0.3570209881054812  0.3105811521382053   T   T   T
  0.0035920397330391  0.3668039085972459  0.4628756732044552   T   T   T
  0.5031828653877508  0.3667225483646643  0.4628450665756798   T   T   T
  0.0031379399999814  0.8612584402696278  0.3885923510457573   T   T   T
  0.5034063878719948  0.8613591707011492  0.3886084860793118   T   T   T
  0.0034192551778799  0.7470888714053137  0.3097871765128807   T   T   T
  0.5025883827406349  0.7471441895657882  0.3098399595058416   T   T   T
  0.0035841843080663  0.7576230509726497  0.4623588010606003   T   T   T
  0.5032083157670306  0.7577037543175580  0.4623212911832933   T   T   T
  0.0031595641564802  0.2519874975243960  0.3879792124154960   T   T   T
  0.5033863622249216  0.2519104645475919  0.3879695397872023   T   T   T
  0.2540113285642271  0.5656830191125324  0.5080316581669660   T   T   T
  0.7530355392826685  0.5653018515916781  0.5074770631867760   T   T   T
  0.2530631427445698  0.0661313318224565  0.5876313488025050   T   T   T
  0.7542013844810630  0.0661967522376410  0.5884046735644284   T   T   T
  0.2521082213903741  0.5663815976918620  0.5659545877313215   T   T   T
  0.7545850620812393  0.5665562709380167  0.5689910959443630   T   T   T
  0.2540368525688623  0.0679298631699354  0.6496279883909051   T   T   T
  0.7532275972879515  0.0670361041379977  0.6440952255310515   T   T   T
  0.0081006804568009  0.3744105268235376  0.6156548681202468   T   T   T
  0.4981057700337430  0.3738746950681711  0.6149121253592805   T   T   T
  0.0023546234526301  0.8707161106313619  0.5406426900905408   T   T   T
  0.5045088623367863  0.8707426676485498  0.5408055943288698   T   T   T
  0.0072419481730425  0.7584826005625105  0.6158111015061677   T   T   T
  0.4978301393015025  0.7589382199256232  0.6154497111965642   T   T   T
  0.0024084467303888  0.2604878969057812  0.5404843154232479   T   T   T
  0.5044452622580260  0.2603255955793602  0.5406461054241719   T   T   T
  0.7537107712765110  0.5528458976415265  0.6603190064801002   T   T   T
  0.5389727150380400  0.5617933243499881  0.6743416848512074   T   T   T
  0.5186448490046311  0.8215905364317012  0.1099073066510417   T   T   T
 -0.0124010435156943  0.7799930605236377  0.1084268227203384   T   T   T
  0.4748103399790275  0.5903892107632558  0.0213043861095047   T   T   T
  0.5697805307218675  0.4969148589997192  0.6949703530578071   T   T   T
 
