# Supplementary material for: A robust inorganic binder against corrosion and peel-off stress in electrocatalysis
Source: Chem Sci. 2024 Sep 18;15(41):16966–76. doi: 10.1039/d4sc04088k (PMC11423651; doi:10.1039/d4sc04088k)
Supplement: SC-015-D4SC04088K-s002 [file SC-015-D4SC04088K-s002.zip › optimized_geometries/gas-H2]

gas-H2:-6.76640685                                       
   1.00000000000000     
    20.0000000000000000    0.0000000000000000    0.0000000000000000
     0.0000000000000000   20.0000000000000000    0.0000000000000000
     0.0000000000000000    0.0000000000000000   20.0000000000000000
 H 
 2
Selective dynamics
Direct
  0.5002985987456958  0.5288823263480145  0.4985438974023094   T   T   T
  0.5372079012543034  0.5355696736519884  0.4992021025976899   T   T   T
 
