# Supplementary material for: A robust inorganic binder against corrosion and peel-off stress in electrocatalysis
Source: Chem Sci. 2024 Sep 18;15(41):16966–76. doi: 10.1039/d4sc04088k (PMC11423651; doi:10.1039/d4sc04088k)
Supplement: SC-015-D4SC04088K-s002 [file SC-015-D4SC04088K-s002.zip › optimized_geometries/gas-O2]

gas-O2:-9.71950659                                       
   1.00000000000000     
    20.0000000000000000    0.0000000000000000    0.0000000000000000
     0.0000000000000000   20.0000000000000000    0.0000000000000000
     0.0000000000000000    0.0000000000000000   20.0000000000000000
   O 
   2
Selective dynamics
Direct
  0.4884249245200549  0.5267309639629648  0.4983325944959421   T   T   T
  0.5490814754799431  0.5377210360370309  0.4994134055040572   T   T   T
 
